# Supplementary material for: Ectopic Overexpression of Pineapple Transcription Factor AcWRKY31 Reduces Drought and Salt Tolerance in Rice and Arabidopsis
Source: Int J Mol Sci. 2022 Jun 3;23(11):6269. doi: 10.3390/ijms23116269 (PMC9181287; doi:10.3390/ijms23116269)
Supplement: Supplementary file 1 [file ijms-23-06269-s001.zip › Supplementary Table S1.xlsx]

## Sheet: Sheet1
Table S1. Primers used in this study
Primer Name	Forward primers (5'-3')	Reservse primer (5'-3')	Purpose
AcWRKY31-OE	ggccgcccccttcacc ATGAAGAACGAATCGGT	cggcgcgcccaccctt GAAAAAATTG GAAGAATC	Vector construction
AcWRKY31-BD	catggaggccagtgaattc ATGAAGAACGAATCGGT	gtatcgatgcccacccgggtgtca GAAAAAATTG GAAGAATC	Vector construction
AcWRKY31-q	GCCTAACTTCCTCTTCCTTCTC	GGTGGTCGGAGATATGAAAGTC	qRT-PCR
AcPP2A-q	TTGTCATCGCTTCCTCCAAG	GTGTTGTCCACCACAGTATGA	qRT-PCR
OsAPX2 -q	AACTTCCCATCCTCTCCTAC	CTCTCCTTGTGGCATCTTCC	qRT-PCR
OsCAT1-q	TAAGGCCAGACAATGTCAGATG	CAGTGGCATTAATACGCCAGTA	qRT-PCR
OsCATB-q	GGTGGGTTGATGCTCTCTCA	ATTCCTCCTGGCCGATCTAC	qRT-PCR
OsDREB2A-q	AGATTGCTCCGT GCAAGTG	CTGGAGCTTCTGG TTTTGCT	qRT-PCR
OsDREB2B-q	TTTGTGGAAAGG CGACAAG	TGGATCAACCCCT TCGTAGT	qRT-PCR
OsABA1-q	ATCGCGTACCTCCGAACTTC	CTCAGCACCTTCACACGGAA	qRT-PCR
OsUBQ5-q	ACCACTTCGACCGCCACTACT	ACGCCTAAGCCTGCTGGTT	qRT-PCR
AtCAT1-q	GTCCTGGGATTC AGACAGGC	GGCCTCACGTTAA GACGAGT	qRT-PCR
AtCAT3-q	GCTAGAGGAATCAGTGCTAAGG	CGGTGGAGAAACGGACAATA	qRT-PCR
AtPOD1-q	GACCCTACACTC AACACTAC	TTCATTGCCTCCA CGAATGC	qRT-PCR
AtPOD2-q	GTTTACCCGACC CTACACTC	ATCCTATTCATTGC CTCCAC	qRT-PCR
AtRD22-q	ACTTGGTAAATAT CACGTCAGGGCT	CTGAGGTGTTCTT GTGGCATACC	qRT-PCR
AtHK2-q	GATTGGTGTCGCTGCTAGTCTC	AGAATTGTGCCTCTTCGCTCTG	qRT-PCR
Os01g50890-q	CCTTCCCTTCTCTCTTCCTTCT	CCGATGAGGCTCTCGCT	qRT-PCR
Os10g40700-q	GGGCATCCTGTGAACTACAA	GGGTACTGGTTCACGTTCTT	qRT-PCR
Os11g35300-q	GCCAATTCCATGCACAAGAG	ACGTACTCAAGGGAAGCATATC	qRT-PCR
Os01g06310-q	GGGTACGAGCAAGGCTAC	CCGTGCTGTGGAGGATAC	qRT-PCR
Os11g05470-q	CCATCCTTCAGGGACCATTT	CTCTCTCTGGGCATTGAAGTAG	qRT-PCR
Os11g06150-q	GTCAAGAAGAGCAAGCACAAG	CGAAAGCTCCGGCTGAT	qRT-PCR
