# Supplementary material for: Ectopic Overexpression of Pineapple Transcription Factor AcWRKY31 Reduces Drought and Salt Tolerance in Rice and Arabidopsis
Source: Int J Mol Sci. 2022 Jun 3;23(11):6269. doi: 10.3390/ijms23116269 (PMC9181287; doi:10.3390/ijms23116269)
Supplement: Supplementary file 1 [file ijms-23-06269-s001.zip › Supplementary Table S2.xlsx]

## Sheet: up-regulated genes
Table S2. DEGs of AcWRKY31-OE rice plants and ZH11
gene_short_name	FPKM Value		putative function
	ZH11	AcWRKY31-OE
LOC_Os01g01520	0.429492	4.98766	HXXXD-type acyl-transferase family protein
LOC_Os01g01840	1.68972	5.79368	basic helix-loop-helix (bHLH) DNA-binding superfamily protein
LOC_Os01g01890	0.289624	1.24609	Plant protein of unknown function (DUF936)
LOC_Os01g02070	0.184371	1.11306	Plant invertase/pectin methylesterase inhibitor superfamily protein
LOC_Os01g02080	53.3349	123.834	Cyclophilin-like peptidyl-prolyl cis-trans isomerase family protein
LOC_Os01g02150	24.5748	69.9051
LOC_Os01g02770	1.24468	2.59158	Protein kinase superfamily protein
LOC_Os01g03710	1.56785	3.99542	Mannose-6-phosphate isomerase, type I
LOC_Os01g03940	3.27633	9.31877
LOC_Os01g04710	1.41986	6.61538	Eukaryotic aspartyl protease family protein
LOC_Os01g04720	0.346608	1.09155	Di-glucose binding protein with Leucine-rich repeat domain
LOC_Os01g05250	5.57091	16.0186
LOC_Os01g07320	0	1.25491
LOC_Os01g08130	5.65308	23.1035	Phototropic-responsive NPH3 family protein
LOC_Os01g09220	0.575504	1.42384
LOC_Os01g09230	0.441016	1.04208
LOC_Os01g09290	0.376725	1.04451
LOC_Os01g10060	0.455325	2.41886
LOC_Os01g10970	0.871196	3.57646	nodulin MtN21 /EamA-like transporter family protein
LOC_Os01g11620	0.67206	5.39137	GDSL-like Lipase/Acylhydrolase superfamily protein
LOC_Os01g11730	0.194005	3.35915	GDSL-like Lipase/Acylhydrolase superfamily protein
LOC_Os01g12210	6.90602	14.8527	aluminum-activated malate transporter 9
LOC_Os01g14514	25.569	75.74
LOC_Os01g14550	0.0814007	3.24725	pathogenesis-related family protein
LOC_Os01g16120	1.36353	5.17967	RING-H2 finger protein 2B
LOC_Os01g16310	1.83373	5.52016	Glycosyl hydrolases family 31 protein
LOC_Os01g16950	4.70817	11.0143	RING/U-box superfamily protein
LOC_Os01g18320	15.9926	36.1323	Flavin containing amine oxidoreductase family
LOC_Os01g19820	8.06089	26.7155	Adenine nucleotide alpha hydrolases-like superfamily protein
LOC_Os01g21034	0.0325455	2.9586	pectin methylesterase 3
LOC_Os01g21590	0.584063	2.43849	sequence-specific DNA binding transcription factors
LOC_Os01g22230	0.781004	2.60154	Peroxidase superfamily protein
LOC_Os01g22640	0.321927	2.01691	GDSL-like Lipase/Acylhydrolase superfamily protein
LOC_Os01g22780	1.13892	3.68752	GDSL-like Lipase/Acylhydrolase superfamily protein
LOC_Os01g24420	1.51052	3.29545
LOC_Os01g25230	0.397947	1.01598
LOC_Os01g25484	392.353	808.24	nitrite reductase 1
LOC_Os01g25500	0.260804	2.05629	sterol carrier protein 2
LOC_Os01g27140	65.2589	285.689	Glutaredoxin family protein
LOC_Os01g31570	0.678876	1.4492
LOC_Os01g32120	0.210663	2.60917	Calcium-binding EF-hand family protein
LOC_Os01g34050	0.693066	1.87188
LOC_Os01g36070	4.8824	12.9944	Nodulin MtN3 family protein
LOC_Os01g36294	3.22146	12.1234	cytochrome P450, family 71, subfamily B, polypeptide 36
LOC_Os01g37460	1.68226	6.42805	Ran BP2/NZF zinc finger-like superfamily protein
LOC_Os01g39770	3.80423	8.69964	calcineurin B-like protein 10
LOC_Os01g40260	0.787727	2.09603	WRKY DNA-binding protein 50
LOC_Os01g41240	3.07952	6.35114	alpha/beta-Hydrolases superfamily protein
LOC_Os01g41710	3276.91	9422.31	photosystem II light harvesting complex gene B1B2
LOC_Os01g42090	1.75935	4.8601	Nodulin MtN3 family protein
LOC_Os01g42190	4.08303	9.63509	Chaperone DnaJ-domain superfamily protein
LOC_Os01g42210	0.135737	6.25737	Bifunctional inhibitor/lipid-transfer protein/seed storage 2S albumin superfamily protein
LOC_Os01g42220	0.212145	1.12023
LOC_Os01g42520	0.611271	23.0615	Protein of unknown function, DUF642
LOC_Os01g42860	10.1159	38.9885	Serine protease inhibitor, potato inhibitor I-type family protein
LOC_Os01g43290	0.071781	1.44168
LOC_Os01g44110	1.07554	2.76254	Protein kinase superfamily protein
LOC_Os01g44390	38.9862	108.458	RAD-like 6
LOC_Os01g45700	5.54371	13.9571
LOC_Os01g46460	0	10.6157
LOC_Os01g46570	2.68446	8.06597	CTP synthase family protein
LOC_Os01g46720	250.19	591.08	OBP3-responsive gene 1
LOC_Os01g47400	0.241354	3.36363	Glycosyl hydrolase superfamily protein
LOC_Os01g47570	3.61069	9.6006
LOC_Os01g48620	1.5852	6.79679	Protein of unknown function (DUF2921)
LOC_Os01g48690	211.598	469.743	chloroplast 30S ribosomal protein S20, putative
LOC_Os01g49210	2.0846	4.95544
LOC_Os01g52240	26.5742	818.833	photosystem II light harvesting complex gene B1B2
LOC_Os01g53790	0.955178	3.47942	Protein of unknown function (DUF1005)
LOC_Os01g54540	268.505	615.46	Ribosomal protein L13 family protein
LOC_Os01g54620	1.50077	4.56047	cellulose synthase family protein
LOC_Os01g55110	3.52172	9.06064	RING/U-box superfamily protein
LOC_Os01g56330	1.41089	2.92507	Malectin/receptor-like protein kinase family protein
LOC_Os01g56930	4.89492	14.0181	Eukaryotic aspartyl protease family protein
LOC_Os01g58049	1.7758	5.01107	unfolded protein binding
LOC_Os01g58240	3.36252	7.00086	Subtilase family protein
LOC_Os01g58670	12.8614	26.6657	F-box family protein
LOC_Os01g60770	2.00827	26.0095	expansin A1
LOC_Os01g61630	8.9619	21.5392	Tetratricopeptide repeat (TPR)-like superfamily protein
LOC_Os01g61940	0.553651	3.19595	ABC-2 type transporter family protein
LOC_Os01g62120	1.3406	4.11491
LOC_Os01g62540	0	9.99216	Alpha/beta hydrolase related protein
LOC_Os01g62570	0.448603	1.07908	MIRO-related GTP-ase 1
LOC_Os01g62740	0	1.95522
LOC_Os01g62970	14.4846	49.3482
LOC_Os01g63190	1.84535	97.0761	laccase 7
LOC_Os01g63870	4.22877	9.5412	nucleobase-ascorbate transporter 12
LOC_Os01g64170	6.30915	15.188
LOC_Os01g64310	1.59818	3.31752	NAC domain containing protein 90
LOC_Os01g64640	5.69977	11.9917	Histone superfamily protein
LOC_Os01g64949	0	1.6467
LOC_Os01g65110	47.8077	313.33	Major facilitator superfamily protein
LOC_Os01g65150	1.83926	5.55347	Major facilitator superfamily protein
LOC_Os01g65460	0.318656	1.02939	beta-galactosidase 10
LOC_Os01g65480	1.156	2.83756	DNAJ heat shock family protein
LOC_Os01g65780	4.43252	10.063	plant glycogenin-like starch initiation protein 1
LOC_Os01g65904	13.5997	32.4673
LOC_Os01g66310	0.69974	1.85557
LOC_Os01g66530	0.250644	1.00717
LOC_Os01g66544	8.65248	19.9345
LOC_Os01g67090	2.01359	4.26471	IQ-domain 13
LOC_Os01g67200	0	4.46245	Ribosomal protein L13 family protein
LOC_Os01g67810	0.611245	1.47879	exocyst subunit exo70 family protein F1
LOC_Os01g67950	0.307227	8.30409	Ubiquitin-like superfamily protein
LOC_Os01g68020	62.1652	131.017	BTB and TAZ domain protein 2
LOC_Os01g69870	6.92659	23.1011
LOC_Os01g70820	18.4807	47.1112	Photosystem II reaction center PsbP family protein
LOC_Os01g71280	0.752462	2.40837	6-phosphogluconate dehydrogenase family protein
LOC_Os01g72230	0.885289	2.0829	Calcium-dependent ARF-type GTPase activating protein family
LOC_Os01g72300	0.433645	3.61448	germin-like protein 10
LOC_Os01g72350	38.9627	113.193	Amidohydrolase family
LOC_Os01g72910	5.12106	11.3573
LOC_Os01g73110	4.49064	13.8602
LOC_Os01g74410	16.8076	62.0037	myb domain protein 59
LOC_Os01g01340	835.818	1751.63	CCR-like
LOC_Os01g01650	0.096395	1.7861	NAD(P)-binding Rossmann-fold superfamily protein
LOC_Os01g02290	0.520488	1.12656	Protein kinase superfamily protein
LOC_Os01g02940	0.859236	5.49932	Glycosyltransferase family 61 protein
LOC_Os01g03310	130.848	276.022
LOC_Os01g03320	4.93172	10.0056
LOC_Os01g03330	5.85566	20.4917
LOC_Os01g03360	7.7649	73.4527
LOC_Os01g03390	31.4163	130.049
LOC_Os01g03870	1.55157	3.76441	Protein of unknown function (DUF1666)
LOC_Os01g04330	12.4941	44.1559	EF hand calcium-binding protein family
LOC_Os01g06740	1.66652	3.53956
LOC_Os01g07140	0.848516	2.48735
LOC_Os01g08510	4.97956	18.6227	MAR binding filament-like protein 1
LOC_Os01g09620	42.0425	93.8466	CCCH-type zinc finger family protein
LOC_Os01g09660	3.07963	6.5884	Heavy metal transport/detoxification superfamily protein
LOC_Os01g09880	0.853476	4.53748	Late embryogenesis abundant (LEA) hydroxyproline-rich glycoprotein family
LOC_Os01g10110	5.89162	16.3438	cytokinin oxidase 3
LOC_Os01g10260	2.15767	5.44803	Protein of unknown function (DUF1677)
LOC_Os01g10800	1.59791	3.65251	Pentatricopeptide repeat (PPR) superfamily protein
LOC_Os01g10950	23.2902	48.7556	Peptide-N4-(N-acetyl-beta-glucosaminyl)asparagine amidase A protein
LOC_Os01g10960	0.0221536	1.23597	Peptide-N4-(N-acetyl-beta-glucosaminyl)asparagine amidase A protein
LOC_Os01g11500	1.00561	2.88707	RING/U-box superfamily protein
LOC_Os01g11550	0.659245	1.34599	TCP family transcription factor 4
LOC_Os01g11810	0.870413	2.40748	TRICHOME BIREFRINGENCE-LIKE 38
LOC_Os01g12100	1.46603	3.66333
LOC_Os01g12160	10.2166	21.5803	Auxin-responsive GH3 family protein
LOC_Os01g12270	338.942	769.12
LOC_Os01g13590	0.0288117	1.74959	NmrA-like negative transcriptional regulator family protein
LOC_Os01g14520	0.11417	11.2803	SLAC1 homologue 1
LOC_Os01g14670	1.50451	6.16225	germin-like protein 10
LOC_Os01g15270	882.298	3487.07
LOC_Os01g15740	1.03024	2.53533	HXXXD-type acyl-transferase family protein
LOC_Os01g15900	2.00914	4.83392	cycling DOF factor 1
LOC_Os01g17050	2.19502	6.17393	calmodulin (CAM)-binding protein of 25 kDa
LOC_Os01g17470	0.373684	4.90888	early nodulin-like protein 18
LOC_Os01g19020	3.61876	23.8391	Peroxidase superfamily protein
LOC_Os01g19800	1.20725	3.03827	RING/FYVE/PHD zinc finger superfamily protein
LOC_Os01g20800	0	1.57377	LOB domain-containing protein 37
LOC_Os01g20894	10.6561	21.4126
LOC_Os01g24710	0	6.94144	Mannose-binding lectin superfamily protein
LOC_Os01g25820	8.2119	29.4564	respiratory burst oxidase homologue D
LOC_Os01g27240	0.573655	3.61152	12-oxophytodienoate reductase 2
LOC_Os01g28030	1.94837	14.2586	Peroxidase superfamily protein
LOC_Os01g28370	0	2.70291
LOC_Os01g29600	1.43321	4.26087
LOC_Os01g29690	0.368929	1.3837
LOC_Os01g31870	9.08194	32.7368	natural resistance-associated macrophage protein 1
LOC_Os01g31890	1.01802	2.72568
LOC_Os01g34010	0.528435	1.39852	ARM repeat superfamily protein
LOC_Os01g35330	11.312	80.1101
LOC_Os01g37370	0	1.16128
LOC_Os01g37510	10.8046	24.2775	peptide deformylase 1A
LOC_Os01g38500	0.170257	1.00926	Protein of unknown function, DUF538
LOC_Os01g38530	3.54263	7.40064	hydroxyproline-rich glycoprotein family protein
LOC_Os01g38580	0.47284	1.59948	carotenoid cleavage dioxygenase 8
LOC_Os01g38610	5.67807	26.664	basic helix-loop-helix (bHLH) DNA-binding superfamily protein
LOC_Os01g38960	0.451999	1.70285
LOC_Os01g39290	7.52294	20.7444
LOC_Os01g40480	3.11327	6.80354	C2 calcium/lipid-binding plant phosphoribosyltransferase family protein
LOC_Os01g42160	1.56032	4.11398
LOC_Os01g42780	2.00624	5.3792	Cysteine proteinases superfamily protein
LOC_Os01g43270	4.91255	10.7333	UDP-glucosyl transferase 72B3
LOC_Os01g43320	1.49927	4.02792	Transmembrane amino acid transporter family protein
LOC_Os01g43380	2.24723	4.6098	glycosyl transferase family 1 protein
LOC_Os01g43400	0.664455	1.82057
LOC_Os01g43460	8.98289	22.2099	SLAC1 homologue 3
LOC_Os01g44190	2.71348	5.58515
LOC_Os01g46350	0.0206706	2.41699	TRICHOME BIREFRINGENCE-LIKE 38
LOC_Os01g46440	0	3.4312
LOC_Os01g47350	11.9658	30.8091	enoyl-CoA hydratase/isomerase D
LOC_Os01g47370	0.357712	2.91049	RAD-like 6
LOC_Os01g47760	11.5165	25.3048	Thioredoxin superfamily protein
LOC_Os01g48700	2.2946	5.01696	Transcription factor DP
LOC_Os01g48820	0.488117	1.03384
LOC_Os01g48874	6.45547	23.6501	O-acyltransferase (WSD1-like) family protein
LOC_Os01g50730	5.26022	13.3848	poly(A) polymerase 2
LOC_Os01g50890	0.982901	9.01198
LOC_Os01g51450	0.319747	1.14201	nucleosome assembly protein 1;2
LOC_Os01g52230	11.3366	24.6257	phosphate starvation-induced gene 2
LOC_Os01g52250	5.3304	10.9624	starch synthase 4
LOC_Os01g54670	1.19646	4.29876
LOC_Os01g55340	0.366762	1.21115	cycling DOF factor 1
LOC_Os01g56450	16.6085	74.2717	Protein of unknown function (DUF567)
LOC_Os01g57400	0	1.39736
LOC_Os01g59060	165.381	337.014	Ribosomal protein L34
LOC_Os01g59819	5.67717	12.2943	beta glucosidase 11
LOC_Os01g59920	5.99726	13.9366	cysteine synthase 26
LOC_Os01g61044	1.16563	2.49262	Transmembrane amino acid transporter family protein
LOC_Os01g62560	0	2.06439
LOC_Os01g63690	4.91148	10.4528	ortholog of sugar beet HS1 PRO-1 2
LOC_Os01g64020	1.86796	3.81634	bZIP transcription factor family protein
LOC_Os01g64520	15.0163	35.8712	uricase / urate oxidase / nodulin 35, putative
LOC_Os01g65260	122.766	381.476	GLN phosphoribosyl pyrophosphate amidotransferase 1
LOC_Os01g65420	0.969878	2.31791
LOC_Os01g65690	0.0315629	1.25988	catalytic LigB subunit of aromatic ring-opening dioxygenase family
LOC_Os01g66200	0.52434	4.3283
LOC_Os01g66620	0	2.39895	UDP-glucosyltransferase 73B2
LOC_Os01g66980	26.7342	62.1972
LOC_Os01g68740	1.85592	5.10588
LOC_Os01g69840	2.66784	8.78159
LOC_Os01g70050	0.482965	1.9302	SAUR-like auxin-responsive protein family
LOC_Os01g70190	3.09451	7.39678	Exostosin family protein
LOC_Os01g70240	1.20076	6.12721	Heavy metal transport/detoxification superfamily protein
LOC_Os01g70730	1.66094	6.79485	FPF1-like protein 1
LOC_Os01g71090	0.146745	1.68457	Eukaryotic aspartyl protease family protein
LOC_Os01g71670	19.4929	40.6668	Glycosyl hydrolase superfamily protein
LOC_Os01g72530	4.13448	9.89877	Calcium-binding EF-hand family protein
LOC_Os01g73490	0.488275	1.042
LOC_Os10g01710	0	1.85553
LOC_Os10g02340	1.35441	2.82557	Major facilitator superfamily protein
LOC_Os10g05088	3.35133	9.68315	SGNH hydrolase-type esterase superfamily protein
LOC_Os10g05660	1.48351	2.97526	Pathogenesis-related thaumatin superfamily protein
LOC_Os10g08790	1.32354	4.14471	ARM repeat superfamily protein
LOC_Os10g14180	2.79693	9.31674	2-oxoglutarate (2OG) and Fe(II)-dependent oxygenase superfamily protein
LOC_Os10g20780	0.346188	1.7579
LOC_Os10g20794	0	1.86845
LOC_Os10g21460	0.544987	1.84492
LOC_Os10g21670	0.42434	14.6297	Lipase/lipooxygenase, PLAT/LH2 family protein
LOC_Os10g22150	0	1.00469
LOC_Os10g22590	2.28144	14.9412	Pollen Ole e 1 allergen and extensin family protein
LOC_Os10g24710	0.535304	1.18096
LOC_Os10g25140	0.314796	1.46705	alanine aminotransferase 2
LOC_Os10g28110	0	1.3556
LOC_Os10g28120	0.649628	2.96248
LOC_Os10g28200	132.194	266.796	GDP-D-mannose 3\',5\'-epimerase
LOC_Os10g28970	0.71275	1.62621	BTB-POZ and MATH domain 2
LOC_Os10g29390	0.849703	2.0567	BTB-POZ and MATH domain 2
LOC_Os10g29570	4.93273	10.0181	Seed maturation protein
LOC_Os10g29650	0.27766	2.71028
LOC_Os10g32940	1.75413	10.2751
LOC_Os10g32980	1.78025	6.73269	cellulose synthase A4
LOC_Os10g33370	1.25407	4.27878	3-ketoacyl-CoA synthase 12
LOC_Os10g33900	1.71439	5.03335	lysine decarboxylase family protein
LOC_Os10g34010	1.01416	2.08514
LOC_Os10g35040	4.72559	10.8385	Leucine-rich repeat protein kinase family protein
LOC_Os10g35050	0.26736	1.1316	Aquaporin-like superfamily protein
LOC_Os10g35110	97.2323	200.288	alpha-galactosidase 2
LOC_Os10g35820	0.33873	1.90263
LOC_Os10g37650	1.45976	3.10585	binding
LOC_Os10g38940	3.93907	24.7739	beta-hydroxylase 1
LOC_Os10g39150	101.206	313.58	photosystem I P subunit
LOC_Os10g39170	0.620621	1.73764	Peroxidase superfamily protein
LOC_Os10g39260	0.251217	2.18674	Eukaryotic aspartyl protease family protein
LOC_Os10g39770	0.300053	1.00852	RING/U-box superfamily protein
LOC_Os10g39840	0.42581	1.87894	xyloglucan endotransglucosylase/hydrolase 32
LOC_Os10g40730	0.618017	14.2015	expansin B2
LOC_Os10g40810	0	2.25081	GATA transcription factor 2
LOC_Os10g42520	2.19717	7.91307
LOC_Os10g01044	102.677	219.964	NAD(P)-binding Rossmann-fold superfamily protein
LOC_Os10g02040	0.121819	1.47231	Peroxidase superfamily protein
LOC_Os10g02410	3.85091	27.6906
LOC_Os10g03850	1.46277	5.02287
LOC_Os10g04450	1.17471	2.641
LOC_Os10g05120	0	6.13495
LOC_Os10g07290	1.34423	3.55583	beta-1,3-glucanase_putative
LOC_Os10g07300	0.173385	1.29269
LOC_Os10g08940	0	1.60914	Alkaline-phosphatase-like family protein
LOC_Os10g09290	4.05007	18.0387
LOC_Os10g10130	4.83664	13.3307	wall associated kinase 5
LOC_Os10g10149	0.18661	1.43137
LOC_Os10g14170	2.70106	20.5312
LOC_Os10g18480	0.112309	1.12117	UDP-Glycosyltransferase superfamily protein
LOC_Os10g18490	0.446479	2.67044	UDP-Glycosyltransferase superfamily protein
LOC_Os10g19334	0.527592	4.66269	1,2-alpha-L-fucosidases
LOC_Os10g20280	0	1.47399
LOC_Os10g21254	13.0962	29.956	Tetratricopeptide repeat (TPR)-like superfamily protein
LOC_Os10g21314	1.85339	6.84694	ribosomal protein L20
LOC_Os10g21590	0.816581	3.15537	Major facilitator superfamily protein
LOC_Os10g22730	0.883795	2.68494
LOC_Os10g23240	0.179727	1.25041
LOC_Os10g25674	1.9116	3.97105	Mob1/phocein family protein
LOC_Os10g26150	5.57875	18.6124
LOC_Os10g26940	0.811834	42.5558	polygalacturonase 2
LOC_Os10g27000	0.969524	3.03701
LOC_Os10g28350	4.32969	16.3963	RmlC-like cupins superfamily protein
LOC_Os10g29159	0.612729	4.59278
LOC_Os10g29760	0	1.18153
LOC_Os10g29850	0.447781	1.73727	BTB-POZ and MATH domain 2
LOC_Os10g31850	15.8336	41.7901	CHY-type/CTCHY-type/RING-type Zinc finger protein
LOC_Os10g32990	0.465606	1.34054	Leucine-rich repeat receptor-like protein kinase family protein
LOC_Os10g33990	7.86699	18.9584	Protein of unknown function, DUF584
LOC_Os10g34790	0.194517	1.27864	terpene synthase 14
LOC_Os10g35330	0.172689	1.08783
LOC_Os10g35810	29.7831	83.8089	Tetratricopeptide repeat (TPR)-like superfamily protein
LOC_Os10g36500	20.8394	114.432	Plant invertase/pectin methylesterase inhibitor superfamily protein
LOC_Os10g36520	0.149528	1.69871
LOC_Os10g36580	0.75101	2.6419	response to low sulfur 2
LOC_Os10g36620	1.52794	3.41067
LOC_Os10g37230	1.44888	2.9255	Nucleotide-diphospho-sugar transferases superfamily protein
LOC_Os10g37290	2.01536	4.6007	Defensin-like (DEFL) family protein
LOC_Os10g37660	0.956396	4.44621	trehalase 1
LOC_Os10g37670	1.13386	2.78252	actin depolymerizing factor 6
LOC_Os10g37860	0	1.88738
LOC_Os10g38080	5.37167	11.8821	Subtilase family protein
LOC_Os10g38274	4.21946	8.8196	ATP synthase subunit C family protein
LOC_Os10g39190	0.675129	3.86931	AP2/B3-like transcriptional factor family protein
LOC_Os10g39470	2.06127	4.15886
LOC_Os10g40520	5.32956	46.4393	Bifunctional inhibitor/lipid-transfer protein/seed storage 2S albumin superfamily protein
LOC_Os10g40620	0.564102	1.69538	Family of unknown function (DUF566)
LOC_Os10g40700	0.382817	8.59331	expansin B2
LOC_Os10g40710	0	1.32228	expansin B2
LOC_Os10g40720	1.59814	91.3755	expansin B2
LOC_Os10g40960	1.25693	2.7495	2-oxoglutarate (2OG) and Fe(II)-dependent oxygenase superfamily protein
LOC_Os10g41550	0.815859	3.99079	chloroplast beta-amylase
LOC_Os11g02270	0.154835	1.00289	Plant protein of unknown function (DUF641)
LOC_Os11g02379	1.9494	12.8582
LOC_Os11g02450	10.142	21.5161	elongation factor P (EF-P) family protein
LOC_Os11g02620	0.592252	2.94015	Phototropic-responsive NPH3 family protein
LOC_Os11g03450	1.92663	4.49237	binding
LOC_Os11g04030	0	1.61011	zinc induced facilitator-like 1
LOC_Os11g05190	0.068532	1.12888
LOC_Os11g05410	0.249772	1.39475	purple acid phosphatase 18
LOC_Os11g05494	2.78153	7.48467
LOC_Os11g07911	0.334674	1.81431
LOC_Os11g10850	1.63745	4.15437	Disease resistance-responsive (dirigent-like protein) family protein
LOC_Os11g15030	16.3231	38.4635	S-adenosyl-L-methionine-dependent methyltransferases superfamily protein
LOC_Os11g15340	5.2756	12.43	S-adenosyl-L-methionine-dependent methyltransferases superfamily protein
LOC_Os11g15470	1.08337	3.15647
LOC_Os11g15570	2.26618	4.61784	Calcineurin-like metallo-phosphoesterase superfamily protein
LOC_Os11g16310	6.57597	21.3114
LOC_Os11g17480	11.456	25.6883
LOC_Os11g22449	18.5111	38.6491
LOC_Os11g24150	0.439584	1.08715
LOC_Os11g24790	1.06262	3.20383
LOC_Os11g25090	9.62115	20.2181
LOC_Os11g25700	0	1.69869	NAD(P)-binding Rossmann-fold superfamily protein
LOC_Os11g27110	0.384891	1.70474
LOC_Os11g28940	0.822858	1.88285	PHD finger protein
LOC_Os11g29140	6.45232	14.9019
LOC_Os11g29750	0.171461	1.18044	H(+)-ATPase 4
LOC_Os11g29780	1.07946	2.38376	Protein of unknown function (DUF579)
LOC_Os11g30910	2.16207	5.14547	sulfotransferase 4A
LOC_Os11g32780	2.46159	5.51546
LOC_Os11g32930	0.318893	1.03396
LOC_Os11g33270	0	3.30474	xyloglucan endotransglucosylase/hydrolase 5
LOC_Os11g34130	1.44385	6.61754	Pentatricopeptide repeat (PPR) superfamily protein
LOC_Os11g35300	0.230084	13.2488
LOC_Os11g36200	0.407952	1.22126	EF-TU receptor
LOC_Os11g37950	5.6452	44.7454	pathogenesis-related 4
LOC_Os11g37970	13.1371	46.9935	pathogenesis-related 4
LOC_Os11g38010	0.238663	2.17954	TPX2 (targeting protein for Xklp2) protein family
LOC_Os11g38480	0.876177	2.09472	NB-ARC domain-containing disease resistance protein
LOC_Os11g39990	1.62364	3.33745	Acyl transferase/acyl hydrolase/lysophospholipase superfamily protein
LOC_Os11g42200	0	1.78723	laccase 7
LOC_Os11g42500	0.819995	5.14875	Disease resistance-responsive (dirigent-like protein) family protein
LOC_Os11g42550	0	5.4775	Disease resistance-responsive (dirigent-like protein) family protein
LOC_Os11g43520	3.45836	126.211	Thioredoxin superfamily protein
LOC_Os11g44770	2.05354	6.21335
LOC_Os11g47730	0.140712	1.91766
LOC_Os11g47920	1.54598	10.4021	GRAS family transcription factor
LOC_Os11g02080	5.27028	13.3436	Hypoxia-responsive family protein
LOC_Os11g02220	0	1.95535
LOC_Os11g02240	6.24188	27.1984	SOS3-interacting protein 1
LOC_Os11g02630	0.268768	1.11742	Protein of unknown function (DUF1191)
LOC_Os11g04409	3.31977	16.6448
LOC_Os11g05860	34.8364	98.1454	Late embryogenesis abundant (LEA) hydroxyproline-rich glycoprotein family
LOC_Os11g06720	1358.75	2886.12
LOC_Os11g09680	23.2065	52.9749
LOC_Os11g10710	0.463234	2.17398	cysteine-rich RLK (RECEPTOR-like protein kinase) 10
LOC_Os11g10870	1.84156	4.5888	Disease resistance-responsive (dirigent-like protein) family protein
LOC_Os11g13570	2.08159	6.09009	carboxyesterase 18
LOC_Os11g14000	1.11293	2.82853	ENTH/ANTH/VHS superfamily protein
LOC_Os11g15170	2.77197	9.3475
LOC_Os11g16510	0.677719	1.41645	NB-ARC domain-containing disease resistance protein
LOC_Os11g18730	0	22.5593	Glycosyl hydrolase family protein
LOC_Os11g19864	1.08391	2.97426
LOC_Os11g20060	0	2.22998
LOC_Os11g22530	0	1.42414
LOC_Os11g25560	3.13709	8.51276	basic helix-loop-helix (bHLH) DNA-binding superfamily protein
LOC_Os11g25750	0	3.60281
LOC_Os11g25990	0.418351	1.58212	indole-3-acetate beta-D-glucosyltransferase
LOC_Os11g26570	0	7.06115	Dehydrin family protein
LOC_Os11g26780	0.550991	6.76269	Dehydrin family protein
LOC_Os11g26790	0.26143	15.7155	Dehydrin family protein
LOC_Os11g27550	0	1.67786
LOC_Os11g29720	69.1029	166.006	cytochrome P450, family 78, subfamily A, polypeptide 10
LOC_Os11g29740	11.5822	34.837
LOC_Os11g31520	0	1.69434
LOC_Os11g31530	3.64343	9.25483	somatic embryogenesis receptor-like kinase 2
LOC_Os11g31900	96.8093	194.347	acyl carrier protein 4
LOC_Os11g33440	1.47921	5.13619	Plant protein of unknown function (DUF247)
LOC_Os11g35540	0.0425466	14.0941
LOC_Os11g40674	0.866326	3.90899
LOC_Os11g41150	5.92209	13.2762	SPIRAL1-like2
LOC_Os11g42800	0.261333	1.06961	P-loop containing nucleoside triphosphate hydrolases superfamily protein
LOC_Os11g42850	0.458483	2.25302
LOC_Os11g42950	0.212994	1.45559
LOC_Os11g44810	554.011	1503.59	dormancy-associated protein-like 1
LOC_Os11g47500	0	2.67089	chitinase A
LOC_Os11g47840	0.782938	1.60088	RHOMBOID-like 1
LOC_Os12g02240	0	5.46605
LOC_Os12g02790	0.411901	1.112
LOC_Os12g04500	19.2581	43.4395	response regulator 9
LOC_Os12g08564	0.774977	6.83972
LOC_Os12g08760	211.149	478.652	Phosphoenolpyruvate carboxylase family protein
LOC_Os12g10630	20.2422	48.5227	homeobox protein 31
LOC_Os12g12080	0.818061	5.89474
LOC_Os12g12514	0.463714	1.39712	Zinc-binding dehydrogenase family protein
LOC_Os12g12934	21.9733	55.2373	Major facilitator superfamily protein
LOC_Os12g14220	0	2.57052
LOC_Os12g15400	0.438671	2.00748	carboxyesterase 16
LOC_Os12g16080	0.686611	1.95888	ARM repeat superfamily protein
LOC_Os12g16690	1.85141	3.99219	zinc finger (C3HC4-type RING finger) family protein
LOC_Os12g18410	385.42	858.581
LOC_Os12g19470	1285.04	2682.78	ribulose bisphosphate carboxylase small chain 1A
LOC_Os12g21590	1.49588	4.04201
LOC_Os12g23280	4.12957	8.26335	Heavy metal transport/detoxification superfamily protein
LOC_Os12g24020	18.8651	58.4976	sulfurtransferase 18
LOC_Os12g26350	0.969067	3.45588
LOC_Os12g29950	9.34339	20.1574	Major facilitator superfamily protein
LOC_Os12g31540	0.404765	1.01277	PLAC8 family protein
LOC_Os12g32390	1.19149	36.8207
LOC_Os12g33130	1.40762	3.44166
LOC_Os12g33600	0.953782	2.423	receptor-like kinase 902
LOC_Os12g33830	0.861949	1.83108	F-box/RNI-like superfamily protein
LOC_Os12g35330	0.53612	57.2182	Thioredoxin superfamily protein
LOC_Os12g35340	2.01679	16.7124	Thioredoxin superfamily protein
LOC_Os12g35350	0.530886	1.09739	Galactose oxidase/kelch repeat superfamily protein
LOC_Os12g35450	2.5174	8.59094
LOC_Os12g35670	2.3748	6.00232	rapid alkalinization factor 1
LOC_Os12g36850	15.716	36.5779
LOC_Os12g38150	8.0288	19.1164	Pathogenesis-related thaumatin superfamily protein
LOC_Os12g38810	1.21453	2.446
LOC_Os12g40180	0.164203	1.83737
LOC_Os12g40470	4.65125	12.3464	Cysteine/Histidine-rich C1 domain family protein
LOC_Os12g40920	7.03075	17.3759	basic leucine zipper 9
LOC_Os12g41390	17.0824	36.8775	homocysteine methyltransferase 2
LOC_Os12g42200	0.427265	1.31012	cation/H+ exchanger 19
LOC_Os12g42280	1.8968	8.80655	nine-cis-epoxycarotenoid dioxygenase 3
LOC_Os12g42540	6.13468	14.3119	RING/U-box superfamily protein
LOC_Os12g42910	0.685913	3.2557	calcium exchanger 7
LOC_Os12g43450	18.4057	46.6906	osmotin 34
LOC_Os12g43600	2046.45	4526.77	cold, circadian rhythm, and rna binding 2
LOC_Os12g43820	3.39274	12.352
LOC_Os12g44060	5.3335	12.3833	Major facilitator superfamily protein
LOC_Os12g44220	0.321669	1.17061	AAA-ATPase 1
LOC_Os12g02040	3.89493	14.6179	Hypoxia-responsive family protein
LOC_Os12g02160	0.0859706	2.567
LOC_Os12g02200	16.1914	36.5808	SOS3-interacting protein 1
LOC_Os12g02210	2.09724	28.7038	RING/U-box superfamily protein
LOC_Os12g02530	35.5316	72.5185	Phototropic-responsive NPH3 family protein
LOC_Os12g02540	0.348931	3.0133	Phototropic-responsive NPH3 family protein
LOC_Os12g02550	0.505398	1.50556	Protein of unknown function (DUF1191)
LOC_Os12g03250	0	7.3156
LOC_Os12g04120	0.52535	1.09234	Phosphoglycerate mutase family protein
LOC_Os12g04204	4.82683	22.1512
LOC_Os12g05440	0.080435	1.08974	cytochrome P450, family 94, subfamily C, polypeptide 1
LOC_Os12g05540	2.70736	5.46647	Purple acid phosphatases superfamily protein
LOC_Os12g08920	0.169716	2.72352	Peroxidase superfamily protein
LOC_Os12g12390	2.66052	9.83193
LOC_Os12g13270	0.496688	1.13567
LOC_Os12g13360	10.7076	25.7322	cullin 1
LOC_Os12g17160	0.400307	1.05899	P-loop containing nucleoside triphosphate hydrolases superfamily protein
LOC_Os12g18400	0.426967	2.82691
LOC_Os12g18700	1.51826	3.72009
LOC_Os12g19450	0.0083327	1.27922
LOC_Os12g20380	1.3956	2.94345
LOC_Os12g22145	23.6953	47.9628
LOC_Os12g25200	70.845	161.948	chloride channel B
LOC_Os12g29220	4.01572	16.109	Nodulin MtN3 family protein
LOC_Os12g31860	6.00028	17.1826	ureide permease 2
LOC_Os12g32610	0.475533	1.62233
LOC_Os12g33194	0.246118	5.16152	TRICHOME BIREFRINGENCE-LIKE 16
LOC_Os12g36430	0.07906	1.86418
LOC_Os12g36630	0.883316	3.57092	Adenine nucleotide alpha hydrolases-like superfamily protein
LOC_Os12g36750	2.19207	12.0776	TRICHOME BIREFRINGENCE-LIKE 16
LOC_Os12g37690	1.40073	4.21412	myb domain protein 112
LOC_Os12g39280	0	1.42301
LOC_Os12g39520	0.518258	1.08123
LOC_Os12g39630	0.757076	2.41866	Protein kinase superfamily protein
LOC_Os12g40540	5.8394	11.9784	FAD/NAD(P)-binding oxidoreductase family protein
LOC_Os12g40890	0.160552	1.22856	indoleacetic acid-induced protein 16
LOC_Os12g41140	0.721153	2.14753	Plant protein of unknown function (DUF828) with plant pleckstrin homology-like region
LOC_Os12g41600	0.846373	3.48663	SAUR-like auxin-responsive protein family
LOC_Os12g42430	1.77032	4.74627	IQ-domain 5
LOC_Os12g42580	1.00433	2.31885
LOC_Os12g43970	0.90527	2.16533	alpha/beta-Hydrolases superfamily protein
LOC_Os02g01765	1.03834	2.21598
LOC_Os02g02330	0	1.20348
LOC_Os02g03294	0.577732	1.74059	cyclin p4;1
LOC_Os02g03330	101.263	204.422	Chlorophyll A-B binding family protein
LOC_Os02g04400	0	1.69874
LOC_Os02g04780	0.272076	2.19548
LOC_Os02g05640	1.13011	2.6967	homeobox from Arabidopsis thaliana
LOC_Os02g06605	7.63431	15.5404
LOC_Os02g07575	0	1.21297
LOC_Os02g07820	1.61954	3.3736	Protein of unknown function (DUF581)
LOC_Os02g09320	0.558165	1.92083	cytochrome P450, family 71, subfamily B, polypeptide 13
LOC_Os02g09480	1.51335	5.35661	myb domain protein r1
LOC_Os02g09630	0.209471	1.08823	RPM1 interacting protein 4
LOC_Os02g10990	1.53536	3.87383	DNA photolyase family protein
LOC_Os02g12070	0	1.16828
LOC_Os02g13290	18.6118	45.1322	Pyridoxal phosphate phosphatase-related protein
LOC_Os02g13340	17.5651	56.6621	ABA Overly-Sensitive 5
LOC_Os02g14170	3.86322	8.47791	Peroxidase superfamily protein
LOC_Os02g14440	1.88544	5.28979
LOC_Os02g14890	0.173925	1.90397
LOC_Os02g15750	131.102	277.543	thylakoid rhodanese-like
LOC_Os02g16030	0.344757	1.92586	Late embryogenesis abundant (LEA) hydroxyproline-rich glycoprotein family
LOC_Os02g16909	0.147515	2.16974	RHO guanyl-nucleotide exchange factor 11
LOC_Os02g19640	0.401733	1.55218	IQ-domain 2
LOC_Os02g21770	0.962706	4.09871
LOC_Os02g21890	0.462463	1.16016	CLAVATA3/ESR-RELATED 12
LOC_Os02g22020	1.46056	4.39428	myb-like transcription factor family protein
LOC_Os02g22600	5.03092	13.1646
LOC_Os02g22820	4.93056	23.8567
LOC_Os02g23960	0.383926	1.14086
LOC_Os02g24100	3.94889	9.64443
LOC_Os02g24540	0.980428	2.11182
LOC_Os02g24700	0	1.8254	SAUR-like auxin-responsive protein family
LOC_Os02g28300	0.280041	1.76517	HXXXD-type acyl-transferase family protein
LOC_Os02g28465	2.73302	6.82819
LOC_Os02g30714	0.417244	2.25257	hydroxysteroid dehydrogenase 1
LOC_Os02g32020	1.65761	3.64264
LOC_Os02g32680	0.537838	1.34951	Concanavalin A-like lectin protein kinase family protein
LOC_Os02g33060	8.89491	19.0311
LOC_Os02g34520	0.402421	1.39745
LOC_Os02g34640	0.224038	1.57416
LOC_Os02g36070	0	1.37644	cytochrome P450, family 76, subfamily C, polypeptide 4
LOC_Os02g36110	0.80637	2.31689	cytochrome P450, family 76, subfamily C, polypeptide 4
LOC_Os02g36140	0.0980385	1.73784	Terpenoid cyclases/Protein prenyltransferases superfamily protein
LOC_Os02g36210	0.299718	1.21727	Terpenoid cyclases/Protein prenyltransferases superfamily protein
LOC_Os02g37109	5.81036	19.019
LOC_Os02g37480	0	1.91338
LOC_Os02g37590	2.21751	4.75518	PLC-like phosphodiesterase family protein
LOC_Os02g37834	11.4225	27.5739
LOC_Os02g38040	0.431114	4.18633	plant intracellular ras group-related LRR 1
LOC_Os02g38890	0	4.2251
LOC_Os02g39510	1.98781	8.13792
LOC_Os02g41580	34.4559	86.9402	phosphoenolpyruvate carboxylase kinase 1
LOC_Os02g42170	0.429711	1.21392	alpha/beta-Hydrolases superfamily protein
LOC_Os02g42450	0.120018	1.05861
LOC_Os02g42640	0.355954	1.93843	CBS domain-containing protein
LOC_Os02g42870	0.285434	1.07886	myb domain protein 17
LOC_Os02g43280	3.94628	8.79768	aldehyde dehydrogenase 3F1
LOC_Os02g43490	0	2.86858
LOC_Os02g44980	53.4446	113.853	Transmembrane amino acid transporter family protein
LOC_Os02g44990	2.05354	4.81669	Protein of unknown function (DUF295)
LOC_Os02g45000	24.8219	55.7537	ascorbic acid mannose pathway regulator 1
LOC_Os02g45860	9.38461	22.2055
LOC_Os02g46810	3.68831	7.97862	amino acid permease 4
LOC_Os02g47090	0.459372	1.02147	peptide transporter 2
LOC_Os02g48560	117.561	317.952	fatty acid desaturase 2
LOC_Os02g48710	8.83662	31.2749
LOC_Os02g48770	0.173788	1.92259	S-adenosyl-L-methionine-dependent methyltransferases superfamily protein
LOC_Os02g49160	0.7472	2.54856	indole-3-acetic acid inducible 20
LOC_Os02g49230	1.58859	3.33563	CONSTANS-like 9
LOC_Os02g49560	0.385966	1.03775	basic leucine-zipper 42
LOC_Os02g49640	0	4.51301	Expressed protein
LOC_Os02g49850	1.92359	7.40655	plantacyanin
LOC_Os02g50330	1.07827	2.86022	RNA-dependent RNA polymerase 1
LOC_Os02g50420	0	1.13162
LOC_Os02g50740	0.736138	3.53954	Transducin/WD40 repeat-like superfamily protein
LOC_Os02g52620	7.75067	19.5638
LOC_Os02g53400	6.43836	12.9015	WCRKC thioredoxin 1
LOC_Os02g53720	0.468834	1.79391	Leucine-rich receptor-like protein kinase family protein
LOC_Os02g54890	3.96855	8.8023	UDP-D-glucuronate 4-epimerase 1
LOC_Os02g55130	0.489571	1.12754	alpha/beta-Hydrolases superfamily protein
LOC_Os02g55250	0.859043	2.19963	LJRHL1-like 1
LOC_Os02g55590	4.85775	10.0774
LOC_Os02g57060	2.21843	4.71343	Peptidase S41 family protein
LOC_Os02g57120	2.30442	5.23972	CLIP-associated protein
LOC_Os02g01380	1.9729	7.34058	Duplicated homeodomain-like superfamily protein
LOC_Os02g02040	5.6247	12.5331	Protein kinase superfamily protein
LOC_Os02g03710	98.804	347.16	response to low sulfur 1
LOC_Os02g05410	0.79442	1.80605	splicing factor, putative
LOC_Os02g07140	0	2.80709
LOC_Os02g09930	0.223941	1.77657	Nucleotide-diphospho-sugar transferases superfamily protein
LOC_Os02g10060	2.13507	8.53598	switch subunit 3
LOC_Os02g10630	0.631002	1.26601	C2 calcium/lipid-binding and GRAM domain containing protein
LOC_Os02g10660	3.79705	7.6781	Glycosyl hydrolase superfamily protein
LOC_Os02g11770	11.0619	52.4906
LOC_Os02g11790	1.98716	5.80359	Galactose oxidase/kelch repeat superfamily protein
LOC_Os02g12000	0	2.178
LOC_Os02g12510	0.495879	1.73911
LOC_Os02g13330	0.326777	1.40491	PYR1-like 2
LOC_Os02g13520	0.262456	1.03291	phytochrome-associated protein 1
LOC_Os02g15020	0.2773	1.16863	RING/U-box superfamily protein
LOC_Os02g17330	4.61099	18.5933	D-aminoacid aminotransferase-like PLP-dependent enzymes superfamily protein
LOC_Os02g17780	0.307526	3.47985	Terpenoid cyclases/Protein prenyltransferases superfamily protein
LOC_Os02g18630	0.724723	1.86244
LOC_Os02g24598	0.648239	1.95681	CemA-like proton extrusion protein-related
LOC_Os02g26700	41.1686	188.512	ChaC-like family protein
LOC_Os02g28310	1.48194	3.39506
LOC_Os02g28334	0.730547	4.03836
LOC_Os02g29390	0.138241	1.0306
LOC_Os02g33149	22.0167	56.4106	chaperone protein dnaJ-related
LOC_Os02g33550	0.341043	2.05436	Late embryogenesis abundant (LEA) hydroxyproline-rich glycoprotein family
LOC_Os02g34250	0	1.84333
LOC_Os02g36190	0.692144	4.68806	cytochrome P450, family 71, subfamily B, polypeptide 13
LOC_Os02g36250	0	2.07281
LOC_Os02g36280	0.337187	1.78097	cytochrome P450, family 76, subfamily C, polypeptide 4
LOC_Os02g36850	53.9339	140.745	PsbQ-like 2
LOC_Os02g37200	6.77583	21.8863
LOC_Os02g41630	36.063	208.934	PHE ammonia lyase 1
LOC_Os02g41840	1.74781	18.0613	Protein of unknown function, DUF584
LOC_Os02g42430	0.768875	1.58508	GRAM domain-containing protein / ABA-responsive protein-related
LOC_Os02g42880	0.836125	1.75457	Remorin family protein
LOC_Os02g43600	112.838	251.869	Ribosomal protein L19 family protein
LOC_Os02g43640	0.802401	2.80835
LOC_Os02g44280	1.1514	2.30993
LOC_Os02g44710	0.534462	3.95531
LOC_Os02g44820	30.834	89.2538	SEC14 cytosolic factor family protein / phosphoglyceride transfer family protein
LOC_Os02g44860	0.302451	1.13743	GDSL-like Lipase/Acylhydrolase superfamily protein
LOC_Os02g44870	27.5497	68.8031	cold-regulated 47
LOC_Os02g45225	0.441503	2.02227
LOC_Os02g45310	1.36598	2.90715	S-adenosyl-L-methionine-dependent methyltransferases superfamily protein
LOC_Os02g45930	50.107	104.093	oxidative stress 3
LOC_Os02g46030	0.224405	1.08089	Homeodomain-like superfamily protein
LOC_Os02g46100	0.960282	2.01491	RING/U-box superfamily protein
LOC_Os02g46473	7.50385	16.4898
LOC_Os02g46970	1.27896	3.46292	4-coumarate:CoA ligase 3
LOC_Os02g47390	0.476623	16.9874
LOC_Os02g48570	0.601552	8.09017	nitrate transporter 1.5
LOC_Os02g50050	1.11327	2.50877
LOC_Os02g50640	1.71294	3.56765	ARM repeat superfamily protein
LOC_Os02g50690	0.271097	1.72222	GDSL-like Lipase/Acylhydrolase superfamily protein
LOC_Os02g51910	2.11124	4.60503	UDP-glucosyl transferase 85A2
LOC_Os02g52170	0.906069	1.99691
LOC_Os02g52730	0.113658	25.8881	nitrite reductase 1
LOC_Os02g53200	7.01065	17.405	O-Glycosyl hydrolases family 17 protein
LOC_Os02g53750	5.72635	13.7973	Protein kinase superfamily protein
LOC_Os02g54060	0.756304	6.14957	chaperonin 20
LOC_Os02g54254	2.74766	8.22875	lysine-ketoglutarate reductase/saccharopine dehydrogenase bifunctional enzyme
LOC_Os02g54350	0	1.36803
LOC_Os02g55610	27.0668	99.3491	serine-rich protein-related
LOC_Os02g58180	0.618475	1.89039
LOC_Os03g02550	3.1483	8.46818	phloem protein 2-A13
LOC_Os03g03600	3.56341	14.5251	FASCICLIN-like arabinogalactan protein 8
LOC_Os03g04020	31.5714	87.6642	expansin-like A1
LOC_Os03g04100	2.10391	5.90079
LOC_Os03g04660	0.418721	4.26281	cytochrome P450, family 96, subfamily A, polypeptide 10
LOC_Os03g05270	1.63731	4.62838	CHY-type/CTCHY-type/RING-type Zinc finger protein
LOC_Os03g06680	11.0121	26.7335	Protein of unknown function (DUF506)
LOC_Os03g07120	1.44134	3.35679	Protein of unknown function (DUF620)
LOC_Os03g08600	0.751695	3.55945	plant glycogenin-like starch initiation protein 3
LOC_Os03g08940	6.02188	12.3637
LOC_Os03g10240	1.07288	2.54907	Protein of unknown function (DUF677)
LOC_Os03g11650	2.37294	5.44172	microtubule-associated proteins 70-2
LOC_Os03g12020	111.105	243.69	ribosomal protein L15
LOC_Os03g14050	3.03029	9.65963	Pathogenesis-related thaumatin superfamily protein
LOC_Os03g14250	0.726355	4.89731	Plant protein of unknown function (DUF869)
LOC_Os03g15870	162.469	389.382	ribosomal protein L4
LOC_Os03g17174	37.121	87.9095	PsbP-like protein 2
LOC_Os03g17680	3.06372	22.6452
LOC_Os03g17850	0.541802	1.77928	Nucleotide-diphospho-sugar transferases superfamily protein
LOC_Os03g17870	5.1369	40.1253	metallothionein 2A
LOC_Os03g18740	6.53315	13.9196	NAD(P)-binding Rossmann-fold superfamily protein
LOC_Os03g19090	0.59468	3.8821	Protein of unknown function (DUF1645)
LOC_Os03g19990	0.990567	2.83568	DPP6 N-terminal domain-like protein
LOC_Os03g20120	42.3984	163.233	galactinol synthase 1
LOC_Os03g20480	1.29936	2.63025
LOC_Os03g22820	3.08605	6.89021
LOC_Os03g23960	0.200913	1.84547	IQ-domain 11
LOC_Os03g24950	9.27049	33.5168	Transcription elongation factor (TFIIS) family protein
LOC_Os03g25440	5.01739	12.4808	DUF679 domain membrane protein 2
LOC_Os03g25790	2.15428	5.56133	O-Glycosyl hydrolases family 17 protein
LOC_Os03g26930	1.05685	2.30803	alpha/beta-Hydrolases superfamily protein
LOC_Os03g26990	0.720911	2.78925	VQ motif-containing protein
LOC_Os03g27230	6.00619	17.1887	Class-II DAHP synthetase family protein
LOC_Os03g28170	0.31831	1.20633
LOC_Os03g29190	16.5825	53.3692	DC1 domain-containing protein
LOC_Os03g29920	0.457065	5.48211	Heavy metal transport/detoxification superfamily protein
LOC_Os03g29970	45.4173	121.104	nuclear factor Y, subunit B3
LOC_Os03g30250	0.471841	1.55902	COBRA-like extracellular glycosyl-phosphatidyl inositol-anchored protein family
LOC_Os03g30290	0.109639	1.23735
LOC_Os03g35950	0.991173	2.20115
LOC_Os03g38540	4.10808	12.9401	transferases;folic acid binding
LOC_Os03g40770	11.9307	45.2696
LOC_Os03g41030	0.103471	2.10226
LOC_Os03g42310	1.17955	2.57539
LOC_Os03g42630	0.262837	1.06399	NAC domain containing protein 58
LOC_Os03g43100	0	12.2659
LOC_Os03g45920	3.54852	12.054	tubulin beta chain 2
LOC_Os03g46090	6.28904	16.6199	DNAse I-like superfamily protein
LOC_Os03g46420	0.830005	2.26276
LOC_Os03g46424	3.46388	7.2791
LOC_Os03g47560	1.36694	2.98187
LOC_Os03g47860	0	1.23365	hydroxycinnamoyl-CoA shikimate/quinate hydroxycinnamoyl transferase
LOC_Os03g49440	34.0839	109.734	Haloacid dehalogenase-like hydrolase (HAD) superfamily protein
LOC_Os03g49830	2.74738	5.82373	Protein of unknown function (DUF3049)
LOC_Os03g50030	0.723297	2.25625	Phospholipase A2 family protein
LOC_Os03g51110	0.840873	2.32829	myb domain protein 52
LOC_Os03g51350	0.819844	4.23455
LOC_Os03g51530	246.866	500.672
LOC_Os03g51610	24.1176	51.4052	Inositol 1,3,4-trisphosphate 5/6-kinase family protein
LOC_Os03g52370	2.16985	8.09466
LOC_Os03g52390	13.2704	44.4437	serine-type endopeptidase inhibitors
LOC_Os03g52940	0.0543545	3.42679
LOC_Os03g53800	17.3213	56.5172	Glycosyl hydrolase family protein
LOC_Os03g53860	29.4153	153.609	Glycosyl hydrolase family protein
LOC_Os03g55420	0.397215	1.06866	Peroxidase superfamily protein
LOC_Os03g55470	0.629896	1.9544	Family of unknown function (DUF566)
LOC_Os03g55770	0	1.93382
LOC_Os03g56600	1.7953	4.57522	phosphoenolpyruvate (pep)/phosphate translocator 2
LOC_Os03g56944	1.52925	3.10196	hydroxyproline-rich glycoprotein family protein
LOC_Os03g56950	44.2241	89.0242	phytochrome interacting factor 3-like 5
LOC_Os03g57660	3.36108	12.2202	Peptidase M28 family protein
LOC_Os03g57880	4.11935	11.4591	O-Glycosyl hydrolases family 17 protein
LOC_Os03g58420	0.38496	1.12431	WRKY DNA-binding protein 21
LOC_Os03g59210	0	18.1836
LOC_Os03g59240	0.752174	3.30841	Protein of Unknown Function (DUF239)
LOC_Os03g59430	4.26254	10.4144	seed imbibition 2
LOC_Os03g59770	0.367248	1.26103	Calcium-binding EF-hand family protein
LOC_Os03g60260	14.1721	28.9406	aromatic and neutral transporter 1
LOC_Os03g60760	0	2.08688
LOC_Os03g61260	130.325	275.185	Ribosomal L18p/L5e family protein
LOC_Os03g61620	0.557925	1.46633
LOC_Os03g61780	0.865123	2.53218	Carbohydrate-binding X8 domain superfamily protein
LOC_Os03g61829	1.77738	5.54674	Haloacid dehalogenase-like hydrolase (HAD) superfamily protein
LOC_Os03g63850	2.6847	6.48954	F-box family protein with a domain of unknown function (DUF295)
LOC_Os03g63940	364.788	972.074	homolog of yeast sucrose nonfermenting 4
LOC_Os03g64050	9.62265	35.5642	Domain of unknown function (DUF303)
LOC_Os03g01820	0.289241	2.35169	sterol-4alpha-methyl oxidase 1-1
LOC_Os03g02040	0.231368	1.23845	Remorin family protein
LOC_Os03g02190	0.176489	1.09762	Protein kinase superfamily protein
LOC_Os03g02240	0.269894	1.24474	Duplicated homeodomain-like superfamily protein
LOC_Os03g02460	0.0214024	17.1824	NAD(P)-binding Rossmann-fold superfamily protein
LOC_Os03g02840	0.425314	1.66598	Remorin family protein
LOC_Os03g02860	2.95196	11.4134	Heavy metal transport/detoxification superfamily protein
LOC_Os03g02874	0.174035	1.97638
LOC_Os03g03020	68.0636	159.978	plastid ribosomal protein l11
LOC_Os03g03034	2.02926	8.23807	2-oxoglutarate (2OG) and Fe(II)-dependent oxygenase superfamily protein
LOC_Os03g04760	0.174705	2.51268
LOC_Os03g05530	2.01547	9.07034	nodulin MtN21 /EamA-like transporter family protein
LOC_Os03g07180	0.0351136	4.12819	late embryogenesis abundant domain-containing protein / LEA domain-containing protein
LOC_Os03g07400	0.557238	1.35946
LOC_Os03g07920	0.956229	3.69032
LOC_Os03g08800	4.95749	12.8688	Nitrogen regulatory PII-like, alpha/beta
LOC_Os03g09970	0.502037	1.19626	sulfate transporter 1;3
LOC_Os03g10010	0.31947	5.66944
LOC_Os03g11550	6.32447	19.9941	ABI five binding protein
LOC_Os03g11614	1.5655	8.68297	K-box region and MADS-box transcription factor family protein
LOC_Os03g12510	11.2272	29.0249	hemoglobin 1
LOC_Os03g13579	0.436609	1.61619
LOC_Os03g13600	13.1768	38.5643	zinc finger protein 4
LOC_Os03g13840	16.8163	36.6663	Senescence/dehydration-associated protein-related
LOC_Os03g13930	1.11429	4.43318	subtilisin-like serine protease 2
LOC_Os03g14030	1.47346	7.85768	Pathogenesis-related thaumatin superfamily protein
LOC_Os03g14630	2.77106	9.88411
LOC_Os03g14642	0.0405982	7.0661	Bifunctional inhibitor/lipid-transfer protein/seed storage 2S albumin superfamily protein
LOC_Os03g14654	5.30281	129.981	Bifunctional inhibitor/lipid-transfer protein/seed storage 2S albumin superfamily protein
LOC_Os03g15330	0.277981	1.23971
LOC_Os03g16780	3.31691	24.7106	XB3 ortholog 1 in Arabidopsis thaliana
LOC_Os03g16920	2.12873	6.41863	heat shock protein 70
LOC_Os03g17880	0.948709	2.68642
LOC_Os03g18130	3.15402	25.246	asparagine synthetase 2
LOC_Os03g18250	51.7115	110.387
LOC_Os03g18710	0.8335	1.99089	SCAR homolog 2
LOC_Os03g18820	4.71015	9.58742	xylosyltransferase 1
LOC_Os03g18900	0.351329	3.51426
LOC_Os03g19220	4.01818	11.9877	cAMP-regulated phosphoprotein 19-related protein
LOC_Os03g19270	1.74402	6.69132	Adenine nucleotide alpha hydrolases-like superfamily protein
LOC_Os03g20680	24.5954	96.2208	late embryogenesis abundant protein, putative / LEA protein, putative
LOC_Os03g21400	5.40057	25.587	cytochrome P450, family 714, subfamily A, polypeptide 1
LOC_Os03g22130	0	2.01491
LOC_Os03g22210	19.1112	41.3085	Pollen Ole e 1 allergen and extensin family protein
LOC_Os03g22230	3.0007	17.6514	Pollen Ole e 1 allergen and extensin family protein
LOC_Os03g22620	4.06495	22.5319	terpene synthase 21
LOC_Os03g24940	3.12257	9.61666	plectin-related
LOC_Os03g25510	13.2179	35.1701
LOC_Os03g27170	0.582553	1.8031	metacaspase 1
LOC_Os03g28260	5.00585	22.4913	senescence-associated gene 21
LOC_Os03g28330	4.49843	9.27942	sucrose synthase 4
LOC_Os03g29770	72.3056	152.388	Calcium-binding EF-hand family protein
LOC_Os03g30300	0.88298	2.97976	6-phosphogluconolactonase 1
LOC_Os03g31690	18.1981	40.1619	N-acetyl-l-glutamate synthase 1
LOC_Os03g31750	0.590165	4.4643	pyruvate orthophosphate dikinase
LOC_Os03g32526	0.621116	1.38747	P-loop containing nucleoside triphosphate hydrolases superfamily protein
LOC_Os03g33090	0.256368	1.11997	LOB domain-containing protein 37
LOC_Os03g36810	0.0720054	2.04004
LOC_Os03g37810	1.24184	2.7776
LOC_Os03g40780	2.11061	4.96699
LOC_Os03g41330	12.1143	31.2859	LOB domain-containing protein 37
LOC_Os03g41480	0.137616	5.44266
LOC_Os03g42070	1.45019	3.86456	cyclin d5;1
LOC_Os03g43650	0.321702	1.25713	Leucine-rich repeat (LRR) family protein
LOC_Os03g45960	2.23059	7.34429	osmotin 34
LOC_Os03g46060	7.60492	60.0617	osmotin 34
LOC_Os03g46070	7.85196	23.3971	osmotin 34
LOC_Os03g46410	3.82258	8.90689	TRAM, LAG1 and CLN8 (TLC) lipid-sensing domain containing protein
LOC_Os03g46440	5.22876	13.1379	NPR1-like protein 3
LOC_Os03g48780	11.5417	30.8986	germin-like protein 4
LOC_Os03g50080	126.008	256.002	FKBP-like peptidyl-prolyl cis-trans isomerase family protein
LOC_Os03g50260	0.395889	3.88607
LOC_Os03g55290	0.147652	4.68016	Gibberellin-regulated family protein
LOC_Os03g55350	1.63555	3.68392	Subtilase family protein
LOC_Os03g55660	12.0402	98.4548	hydroxyproline-rich glycoprotein family protein
LOC_Os03g56840	19.7383	41.8228	GTP-binding protein-related
LOC_Os03g57080	1.1777	3.05717	patatin-like protein 6
LOC_Os03g57460	0.505598	1.91695	FASCICLIN-like arabinogalactan protein 16 precursor
LOC_Os03g58850	0.793839	2.52777
LOC_Os03g58890	1.13503	2.98444	Oxoglutarate/iron-dependent oxygenase
LOC_Os03g60419	64.1495	138.766
LOC_Os03g60800	1.69294	3.56474
LOC_Os03g60840	32.8313	163.264
LOC_Os03g61150	2.49766	6.50444
LOC_Os03g61480	0.688535	2.0479	PLANT CADMIUM RESISTANCE 2
LOC_Os03g61910	0.140972	1.60957
LOC_Os03g64030	7.69116	18.6215	Domain of unknown function (DUF303)
LOC_Os03g64100	1.73976	4.11529
LOC_Os04g01740	0.445296	2.83835	heat shock protein 90.1
LOC_Os04g02510	1.62423	12.7747	C2H2-like zinc finger protein
LOC_Os04g02620	0.467086	1.26347	beta-ketoacyl reductase 1
LOC_Os04g02880	7.57317	40.8594
LOC_Os04g02900	17.2883	49.8683	pyruvate dehydrogenase E1 alpha
LOC_Os04g03050	0.449176	1.21394	Subtilase family protein
LOC_Os04g08060	0.702491	1.9386	C2H2-type zinc finger family protein
LOC_Os04g09604	24.9335	70.2248	O-methyltransferase family protein
LOC_Os04g09900	1.2301	2.88064	Terpenoid cyclases/Protein prenyltransferases superfamily protein
LOC_Os04g10160	0.203469	1.4059	ytochrome p450, family 71, subfamily B, polypeptide 11
LOC_Os04g10460	3.33925	7.86702	Amidase family protein
LOC_Os04g15690	3.85882	8.43967	Thioredoxin superfamily protein
LOC_Os04g18400	0	3.77906
LOC_Os04g21110	5.28399	22.1745	P-loop containing nucleoside triphosphate hydrolases superfamily protein
LOC_Os04g24110	0.611645	5.1837	UDP-Glycosyltransferase superfamily protein
LOC_Os04g27750	8.07771	18.5664
LOC_Os04g27810	1.191	2.86871
LOC_Os04g28990	0.118489	1.18362	Oxidoreductase, zinc-binding dehydrogenase family protein
LOC_Os04g29550	14.6703	75.079
LOC_Os04g31410	0.0658965	2.22689
LOC_Os04g31524	3.13888	6.97975
LOC_Os04g31870	0	47.8706
LOC_Os04g32030	2.92022	9.36317	farnesylated protein 3
LOC_Os04g32110	23.5674	71.245	ACT domain repeat 6
LOC_Os04g32160	0.981037	2.8622
LOC_Os04g32540	0.168646	3.57025	serine carboxypeptidase-like 45
LOC_Os04g32620	5.78478	16.2423	Integrase-type DNA-binding superfamily protein
LOC_Os04g33370	0	1.01322	cytochrome P450, family 77, subfamily A, polypeptide 4
LOC_Os04g33650	0.359328	1.9442
LOC_Os04g34230	1.38704	3.50652	RING/U-box superfamily protein
LOC_Os04g37990	3.61497	12.8632	Major facilitator superfamily protein
LOC_Os04g38220	1.43348	4.51576	Major facilitator superfamily protein
LOC_Os04g38680	9.10575	21.3784	Transmembrane amino acid transporter family protein
LOC_Os04g38870	107.308	252.948	general regulatory factor 7
LOC_Os04g39010	0.983658	2.34861	Copper transport protein family
LOC_Os04g39610	0.203129	1.35795	PLC-like phosphodiesterase family protein
LOC_Os04g41340	8.51766	52.621	2-phosphoglycolate phosphatase 1
LOC_Os04g43840	0.399826	2.33684	Putative lysine decarboxylase family protein
LOC_Os04g44850	3.40356	8.3976	galacturonosyltransferase-like 4
LOC_Os04g44870	1.47199	5.75963	Calcium-dependent lipid-binding (CaLB domain) family protein
LOC_Os04g45290	10.203	22.963	Glycosyl hydrolases family 32 protein
LOC_Os04g46440	3.47283	10.1619	Integrase-type DNA-binding superfamily protein
LOC_Os04g46860	12.1137	24.5751	GRAS family transcription factor
LOC_Os04g48270	4.4401	10.9818	phloem protein 2-A13
LOC_Os04g49194	1.69002	3.62849	2-oxoglutarate (2OG) and Fe(II)-dependent oxygenase superfamily protein
LOC_Os04g49980	0.0656395	1.12211	Late embryogenesis abundant protein, group 1 protein
LOC_Os04g51390	8.13845	19.7571	Galactose mutarotase-like superfamily protein
LOC_Os04g51660	3.42904	7.82944	HXXXD-type acyl-transferase family protein
LOC_Os04g51920	1.22516	2.93458	protein kinase C-like zinc finger protein
LOC_Os04g52250	12.5564	38.7614	Bifunctional inhibitor/lipid-transfer protein/seed storage 2S albumin superfamily protein
LOC_Os04g52530	0.135785	4.70963	Heavy metal transport/detoxification superfamily protein
LOC_Os04g55270	1.22423	3.68728
LOC_Os04g57880	0.314148	2.21335	DNAJ heat shock N-terminal domain-containing protein
LOC_Os04g57920	0.0774545	1.00559	paralog of ARC6
LOC_Os04g57970	4.45019	19.4947	Protein of unknown function (DUF761)
LOC_Os04g58200	2.43753	23.1312	protochlorophyllide oxidoreductase A
LOC_Os04g06520	0.588778	2.00599
LOC_Os04g10000	0.526491	1.95036	NAD(P)-binding Rossmann-fold superfamily protein
LOC_Os04g10010	0.390641	1.41044	NAD(P)-binding Rossmann-fold superfamily protein
LOC_Os04g11195	2.58792	6.7192	low-molecular-weight cysteine-rich 68
LOC_Os04g14680	0.353726	1.32685	ascorbate peroxidase 3
LOC_Os04g14690	2.16592	13.9678	flavin-dependent monooxygenase 1
LOC_Os04g17660	5.22469	30.7989	sulfurtransferase 18
LOC_Os04g21710	1.34616	2.82694	Plant calmodulin-binding protein-related
LOC_Os04g25060	4.50279	10.2104	Receptor-like protein kinase-related family protein
LOC_Os04g27430	0.0591545	5.76505	Terpenoid cyclases/Protein prenyltransferases superfamily protein
LOC_Os04g27670	0.129235	1.06523	terpene synthase 21
LOC_Os04g28250	0.0933119	2.77031	PHYTOCYSTATIN 2
LOC_Os04g29090	0.91364	4.62153	D-arabinono-1,4-lactone oxidase family protein
LOC_Os04g31760	3.95003	10.1801
LOC_Os04g32590	5.60531	19.2808	Homeodomain-like superfamily protein
LOC_Os04g32850	45.6737	254.049
LOC_Os04g33050	0.643899	1.41922	forkhead-associated domain-containing protein / FHA domain-containing protein
LOC_Os04g33240	1.74918	8.6161	NAD(P)-binding Rossmann-fold superfamily protein
LOC_Os04g33260	17.7698	45.187
LOC_Os04g33450	1.03067	2.58412	Family of unknown function (DUF662)
LOC_Os04g35020	0.990551	2.65261	cellulose synthase-like B3
LOC_Os04g36040	6.17649	17.3426	Major facilitator superfamily protein
LOC_Os04g36820	0.0655495	1.38112
LOC_Os04g39100	2.44139	7.31348	Peroxidase superfamily protein
LOC_Os04g39470	0.755511	1.59763	myb domain protein 103
LOC_Os04g39840	0.882038	2.20805	beta glucosidase 13
LOC_Os04g40040	24.049	79.2124	Copper amine oxidase family protein
LOC_Os04g40520	7.86881	15.888	seed imbibition 2
LOC_Os04g41620	18.2963	47.46	homolog of carrot EP3-3 chitinase
LOC_Os04g41640	0.714689	11.968	chitinase, putative
LOC_Os04g43200	3.17664	11.4602	seed gene 1
LOC_Os04g43410	4.2816	10.7834	beta-glucosidase 47
LOC_Os04g43490	0.503725	1.08049	casein kinase I
LOC_Os04g44510	1.84802	3.979	GRAM domain-containing protein / ABA-responsive protein-related
LOC_Os04g45220	1.17433	2.89554
LOC_Os04g45270	0.197644	1.53732	Eukaryotic aspartyl protease family protein
LOC_Os04g46000	3.91583	8.56974	cyclin p4;1
LOC_Os04g46730	0.643915	2.77526	Thioesterase superfamily protein
LOC_Os04g46880	50.645	149.464	phosphate starvation-induced gene 3
LOC_Os04g47650	0.284937	3.38311
LOC_Os04g48810	0.228739	2.4764
LOC_Os04g49370	7.4691	21.9614	oxidative stress 3
LOC_Os04g49850	0.334296	2.93418
LOC_Os04g51190	0.838952	2.55586	growth-regulating factor 5
LOC_Os04g51350	0.492915	1.28367	Tetratricopeptide repeat (TPR)-like superfamily protein
LOC_Os04g51680	0	9.5283
LOC_Os04g51880	5.83432	23.1821	galacturonic acid kinase
LOC_Os04g52670	1.59544	7.06224	SAUR-like auxin-responsive protein family
LOC_Os04g54230	4.57348	10.8012	Wound-responsive family protein
LOC_Os04g54240	0.550315	1.99952	Wound-responsive family protein
LOC_Os04g54810	0.388196	1.33292	beta-D-xylosidase 4
LOC_Os04g55600	9.56752	24.5244
LOC_Os04g56030	0.254562	1.16548
LOC_Os04g56040	0.316329	1.31076
LOC_Os04g56150	0	1.47144	Integrase-type DNA-binding superfamily protein
LOC_Os04g56990	5.30757	13.1731	myb-like HTH transcriptional regulator family protein
LOC_Os04g58190	1.47501	3.9786	Dof-type zinc finger DNA-binding family protein
LOC_Os04g58280	19.4476	73.9723	Aluminium induced protein with YGL and LRDR motifs
LOC_Os04g59200	1.54537	5.95723	Peroxidase superfamily protein
LOC_Os05g01570	1.75896	3.67406	nodulin MtN21 /EamA-like transporter family protein
LOC_Os05g02890	5.41396	12.6936	ABC-2 type transporter family protein
LOC_Os05g04380	3.25397	7.50456	Peroxidase superfamily protein
LOC_Os05g04500	1.95829	10.494	Peroxidase superfamily protein
LOC_Os05g04740	1.28565	3.1004	phytochrome interacting factor 3
LOC_Os05g05270	0.310211	1.07422	Sucrose-6F-phosphate phosphohydrolase family protein
LOC_Os05g05820	3.21889	6.48255	Heavy metal transport/detoxification superfamily protein
LOC_Os05g05930	0	1.21024	TSPO(outer membrane tryptophan-rich sensory protein)-related
LOC_Os05g06410	0	1.14088
LOC_Os05g07140	10.976	23.5719	RING/U-box superfamily protein
LOC_Os05g07940	13.1775	27.2761	Lactoylglutathione lyase / glyoxalase I family protein
LOC_Os05g10830	0.530964	2.32515
LOC_Os05g11910	6.36539	18.4063	GDSL-like Lipase/Acylhydrolase superfamily protein
LOC_Os05g11950	3.99817	9.6443	GDSL-like Lipase/Acylhydrolase superfamily protein
LOC_Os05g11990	0.497752	1.16484	tetratricopetide-repeat thioredoxin-like 1
LOC_Os05g12630	182.87	396.553	BURP domain-containing protein
LOC_Os05g12640	0.840503	71.5109	BURP domain-containing protein
LOC_Os05g13910	7.35499	27.9127
LOC_Os05g13904	1.7997	3.83134
LOC_Os05g19000	1.35742	4.3958
LOC_Os05g19010	4.65153	13.006
LOC_Os05g19300	0.765806	2.08399
LOC_Os05g20540	0.555075	1.11471
LOC_Os05g23880	28.2777	57.9402	PLAT/LH2 domain-containing lipoxygenase family protein
LOC_Os05g23950	0.241208	1.03955	TRAF-like superfamily protein
LOC_Os05g25370	0.352874	1.02492	Malectin/receptor-like protein kinase family protein
LOC_Os05g25630	0	2.00317	Serine protease inhibitor, potato inhibitor I-type family protein
LOC_Os05g25770	15.6403	33.9432	WRKY DNA-binding protein 70
LOC_Os05g26610	0.447626	1.18739
LOC_Os05g27304	1.78731	4.952	Major facilitator superfamily protein
LOC_Os05g28740	110.264	536.722	Adenine nucleotide alpha hydrolases-like superfamily protein
LOC_Os05g29710	0.391978	3.78246	RING/U-box superfamily protein
LOC_Os05g30490	1.25878	2.76958	Late embryogenesis abundant (LEA) hydroxyproline-rich glycoprotein family
LOC_Os05g30700	4.36315	9.34799
LOC_Os05g31020	2.31494	7.51026	eukaryotic release factor 1-2
LOC_Os05g32130	0.794648	1.63712
LOC_Os05g32270	0.591323	2.13274	Integrase-type DNA-binding superfamily protein
LOC_Os05g32420	0.269927	1.88317	Protein of unknown function (DUF3049)
LOC_Os05g32980	1.30265	3.78084
LOC_Os05g33130	0.0981405	1.1265	basic chitinase
LOC_Os05g34070	185.733	380.301	Single-stranded nucleic acid binding R3H protein
LOC_Os05g34170	9.01916	21.493	beta-6 tubulin
LOC_Os05g38500	0.755673	1.58758	Fasciclin-like arabinogalactan family protein
LOC_Os05g40400	0.784317	1.78912	Late embryogenesis abundant (LEA) hydroxyproline-rich glycoprotein family
LOC_Os05g42130	0.338898	1.31525	GRAS family transcription factor
LOC_Os05g42250	25.9905	81.1739	cyclic nucleotide-gated cation channel 4
LOC_Os05g43040	12.5562	34.0684	Tetratricopeptide repeat (TPR)-like superfamily protein
LOC_Os05g43920	2.45893	4.98503	Transcriptional factor B3 family protein / auxin-responsive factor AUX/IAA-related
LOC_Os05g44900	2.80926	7.0319	oxidative stress 3
LOC_Os05g45440	17.2309	37.3228
LOC_Os05g46370	0.399417	1.08986	basic helix-loop-helix (bHLH) DNA-binding superfamily protein
LOC_Os05g46480	3.3653	69.2964	Late embryogenesis abundant protein (LEA) family protein
LOC_Os05g47780	119.864	263.308	zinc finger protein-related
LOC_Os05g48000	0.123103	4.5064
LOC_Os05g48200	5.24443	26.5448	NADH-dependent glutamate synthase 1
LOC_Os05g48260	0.947873	2.1631	O-acyltransferase (WSD1-like) family protein
LOC_Os05g48270	0.721091	3.64311	Cytochrome b561/ferric reductase transmembrane with DOMON related domain
LOC_Os05g48780	0.284693	1.30316
LOC_Os05g48850	0.174486	1.34645	NAC domain containing protein 73
LOC_Os05g48900	14.3902	41.5085	FASCICLIN-like arabinogalactan protein 13 precursor
LOC_Os05g49240	0.803564	2.7283	RAD-like 6
LOC_Os05g49350	5.00617	19.5377	Protein of unknown function (DUF1645)
LOC_Os05g49430	0.90566	1.95274	Galactose mutarotase-like superfamily protein
LOC_Os05g50570	0.135011	3.37468	serine carboxypeptidase-like 50
LOC_Os05g50700	0.856692	2.20327	WRKY family transcription factor
LOC_Os05g50800	0.678516	1.35994	ABI-1-like 1
LOC_Os05g01520	6.00223	13.779	evolutionarily conserved C-terminal region 8
LOC_Os05g05060	5.27161	12.6778
LOC_Os05g05080	0.139758	1.16847
LOC_Os05g05730	0	7.14378	Glutaredoxin family protein
LOC_Os05g06340	5.93133	16.7367	GATA transcription factor 23
LOC_Os05g07060	0.479072	10.3792	FASCICLIN-like arabinogalactan-protein 11
LOC_Os05g07960	2.22032	5.22682	F-box family protein
LOC_Os05g08420	49.3208	103.093
LOC_Os05g08554	59.7199	165.039
LOC_Os05g08750	14.1864	31.0645	indole-3-acetate beta-D-glucosyltransferase
LOC_Os05g08860	0	1.84763
LOC_Os05g09020	12.9661	27.5291	WRKY DNA-binding protein 50
LOC_Os05g09410	0.96244	1.94608	HPT phosphotransmitter 4
LOC_Os05g09724	1.64472	7.48689	HAD superfamily, subfamily IIIB acid phosphatase
LOC_Os05g09740	2.92225	7.97655	HAD superfamily, subfamily IIIB acid phosphatase
LOC_Os05g10210	0.0353217	7.60445	HAD superfamily, subfamily IIIB acid phosphatase
LOC_Os05g10310	4.4272	18.6536	HAD superfamily, subfamily IIIB acid phosphatase
LOC_Os05g10370	0	1.0443	vegetative storage protein 1
LOC_Os05g10740	1.27786	6.80614	N-MYC downregulated-like 2
LOC_Os05g11010	1.89295	6.17293	Late embryogenesis abundant (LEA) hydroxyproline-rich glycoprotein family
LOC_Os05g12400	0.573865	9.7651	BURP domain-containing protein
LOC_Os05g13940	21.2234	79.2908
LOC_Os05g14260	0.392424	1.09401	Peroxidase family protein
LOC_Os05g14880	1.09927	2.52109	Glycine-rich protein family
LOC_Os05g15510	11.2255	23.5662
LOC_Os05g15770	41.37	358.798	chitinase A
LOC_Os05g18780	0.098697	7.55652	Aldolase-type TIM barrel family protein
LOC_Os05g24780	4.64502	11.578	calmodulin like 42
LOC_Os05g25870	3.90736	8.16391	N2,N2-dimethylguanosine tRNA methyltransferase
LOC_Os05g26070	0.57587	1.88201
LOC_Os05g27780	102.987	221.341	dehydration-induced protein (ERD15)
LOC_Os05g27790	12.4492	29.919	Uncharacterised protein family (UPF0497)
LOC_Os05g28520	5.44204	17.106	Leucine-rich repeat protein kinase family protein
LOC_Os05g28530	0.0618445	1.00497	Glutaredoxin family protein
LOC_Os05g30010	0.0404101	1.17192	Transducin/WD40 repeat-like superfamily protein
LOC_Os05g31620	4.41679	9.38932	EF hand calcium-binding protein family
LOC_Os05g32544	5.11511	14.916	Glycosyltransferase family 61 protein
LOC_Os05g35340	0.832167	1.98422
LOC_Os05g36010	1.56464	3.18361	Subtilase family protein
LOC_Os05g36990	0.075146	10.4257	ovate family protein 13
LOC_Os05g37050	0.407129	1.83664	Duplicated homeodomain-like superfamily protein
LOC_Os05g37660	0.923532	1.87888	HXXXD-type acyl-transferase family protein
LOC_Os05g38230	0.711812	1.77998	NAD(P)-linked oxidoreductase superfamily protein
LOC_Os05g38750	0.97922	2.21399
LOC_Os05g38860	0.237872	1.10498
LOC_Os05g38880	0.633305	2.1458
LOC_Os05g39250	4.2868	20.9776	PEBP (phosphatidylethanolamine-binding protein) family protein
LOC_Os05g39990	1.71191	72.6666	expansin A1
LOC_Os05g40220	1.2694	2.85531
LOC_Os05g41220	8.27438	27.2589	5\'-AMP-activated protein kinase beta-2 subunit protein
LOC_Os05g41760	0.369808	2.70968	ERF domain protein 12
LOC_Os05g42360	0.57201	2.6139
LOC_Os05g43530	1.01041	2.07015	Cellulose-synthase-like C12
LOC_Os05g43860	0.5574	3.48115	Protein of unknown function (DUF688)
LOC_Os05g44300	28.0701	83.8201	Protein of unknown function (DUF506)
LOC_Os05g44810	0.206705	1.09861	phytochrome-associated protein 1
LOC_Os05g45020	2.8365	5.81967	Zinc finger C-x8-C-x5-C-x3-H type family protein
LOC_Os05g45610	1.35421	4.46384
LOC_Os05g46440	0	1.37114
LOC_Os05g46470	2.14964	4.88889
LOC_Os05g47790	4.18647	11.9993
LOC_Os05g48180	0.466158	1.67399
LOC_Os05g48330	0.446696	1.25384	Eukaryotic aspartyl protease family protein
LOC_Os05g48720	0.898456	2.73551
LOC_Os05g51160	0.404303	2.25914	myb-like transcription factor family protein
LOC_Os05g51240	6.46692	14.4123	alpha/beta-Hydrolases superfamily protein
LOC_Os06g01070	0	1.17164
LOC_Os06g01790	29.3544	78.4442	Protein of unknown function (DUF819)
LOC_Os06g01966	0.251092	8.48698	nodulin MtN21 /EamA-like transporter family protein
LOC_Os06g02019	10.7714	56.1885	ent-kaurenoic acid hydroxylase 2
LOC_Os06g02040	1.59814	4.96411	Late embryogenesis abundant protein, group 1 protein
LOC_Os06g02940	0.801126	2.10089
LOC_Os06g03520	0.288654	1.67721	Protein of unknown function (DUF581)
LOC_Os06g03580	8.80357	21.7492	RING/U-box superfamily protein
LOC_Os06g03640	2.08851	5.90542	BCL-2-associated athanogene 3
LOC_Os06g04195	0.478874	1.00737
LOC_Os06g05450	4.73541	10.7271
LOC_Os06g06250	1.82651	18.5632	GDSL-like Lipase/Acylhydrolase superfamily protein
LOC_Os06g06340	1.38794	13.3302	lipid transfer protein 2
LOC_Os06g08580	4.39647	19.0735	hydroxycinnamoyl-CoA shikimate/quinate hydroxycinnamoyl transferase
LOC_Os06g08600	3.1318	9.97824	NAD(P)-binding Rossmann-fold superfamily protein
LOC_Os06g09940	0.3743	9.39311
LOC_Os06g09980	0.747645	1.54973
LOC_Os06g10000	1.36801	4.87909
LOC_Os06g11720	0.432044	1.94674	UDP-glucosyl transferase 85A7
LOC_Os06g12460	1.15182	2.88018	Nucleotide-diphospho-sugar transferases superfamily protein
LOC_Os06g13600	0.187516	1.36811	ARM repeat superfamily protein
LOC_Os06g13690	0	3.16116
LOC_Os06g13720	0.56947	1.41325	Thiamin diphosphate-binding fold (THDP-binding) superfamily protein
LOC_Os06g15330	15.5229	54.0537	B-box type zinc finger protein with CCT domain
LOC_Os06g16040	0.45334	2.6285
LOC_Os06g16190	0	26.6592
LOC_Os06g18010	6.54203	13.6756	UDP-glucosyl transferase 72B3
LOC_Os06g18790	0.840392	3.5741	UDP-glucosyl transferase 88A1
LOC_Os06g18930	0.455828	1.09049	Ankyrin repeat family protein
LOC_Os06g20200	0.367078	2.20887	carboxyesterase 18
LOC_Os06g21140	181.841	387.399
LOC_Os06g22960	307.87	729.907	delta tonoplast integral protein
LOC_Os06g22980	0.545558	2.62515	cellulose synthase-like D1
LOC_Os06g23114	2.0316	6.21695	Copper amine oxidase family protein
LOC_Os06g28630	8.10477	16.8418
LOC_Os06g29260	22.5251	63.9199
LOC_Os06g29900	0.51305	2.24608	MATE efflux family protein
LOC_Os06g33880	0.242081	1.09017
LOC_Os06g33970	1.48161	3.03019	VQ motif-containing protein
LOC_Os06g34390	1.35268	4.08172	RING/U-box superfamily protein
LOC_Os06g34540	0	1.97771	appr-1-p processing enzyme family protein
LOC_Os06g35200	1.13346	2.31103	Leucine-rich repeat protein kinase family protein
LOC_Os06g36390	3.59532	9.80888	oxidative stress 3
LOC_Os06g36560	1.3761	4.43301	myo-inositol oxygenase 1
LOC_Os06g37150	0.906861	2.17279	Plant L-ascorbate oxidase
LOC_Os06g37560	3.37685	37.6887	beta galactosidase 1
LOC_Os06g38960	0.558022	1.40524
LOC_Os06g40240	0.0548654	9.26705
LOC_Os06g40500	9.49108	43.3725	phosphatidic acid phosphatase-related / PAP2-related
LOC_Os06g40818	15.2444	42.9368	Eukaryotic aspartyl protease family protein
LOC_Os06g41120	89.6989	217.448
LOC_Os06g41940	0.420437	2.00303
LOC_Os06g42840	0	1.87992
LOC_Os06g44240	1.21736	2.75607	Uncharacterised conserved protein UCP015417, vWA
LOC_Os06g44300	0.337209	1.04638	Fatty acid hydroxylase superfamily
LOC_Os06g44900	0.602901	1.43032	TRICHOME BIREFRINGENCE-LIKE 5
LOC_Os06g45940	0.49733	1.386	potassium transporter 1
LOC_Os06g46799	10.0736	24.9548	Peroxidase superfamily protein
LOC_Os06g48030	0.539782	1.79996	Peroxidase superfamily protein
LOC_Os06g48180	12.9304	42.3848
LOC_Os06g48310	0.53597	1.32966	cleavage stimulating factor 64
LOC_Os06g48500	8.44276	43.9059
LOC_Os06g50080	0.62234	1.26351	Protein of unknown function (DUF581)
LOC_Os06g50230	102.55	351.042
LOC_Os06g50370	13.7825	27.9195	RING/U-box superfamily protein
LOC_Os06g51060	30.1913	75.0636	basic chitinase
LOC_Os06g04240	0.191323	3.30122
LOC_Os06g04920	1.18733	43.4218	Ran BP2/NZF zinc finger-like superfamily protein
LOC_Os06g05160	6.17318	18.2629	sulfate transporter 3;4
LOC_Os06g05930	3.11512	15.2762
LOC_Os06g08090	6.80831	45.4852	glucuronidase 3
LOC_Os06g08250	6.23243	14.1443	RING/U-box superfamily protein
LOC_Os06g08570	6.82684	19.5536	Tetratricopeptide repeat (TPR)-like superfamily protein
LOC_Os06g08660	0.520716	1.04583	Pentatricopeptide repeat (PPR) superfamily protein
LOC_Os06g08830	8.89333	18.0021	UDP-glycosyltransferase 73B4
LOC_Os06g09350	0.965966	2.00063
LOC_Os06g09550	0	1.33079
LOC_Os06g11400	2.86495	7.01208
LOC_Os06g11660	1.47979	21.1037	Phosphate-responsive 1 family protein
LOC_Os06g12280	0.435089	1.13594	Nucleotide-diphospho-sugar transferases superfamily protein
LOC_Os06g13140	0.185538	1.51783	Transducin/WD40 repeat-like superfamily protein
LOC_Os06g13700	1.43691	16.7467
LOC_Os06g14030	4.93876	10.0584	STELAR K+ outward rectifier
LOC_Os06g14370	1.90034	3.84942	Caleosin-related family protein
LOC_Os06g14480	0	1.59897
LOC_Os06g15610	0.195806	2.22736
LOC_Os06g15680	0.0719905	1.09629	cytochrome P450, family 71, subfamily A, polypeptide 24
LOC_Os06g15730	2.92419	8.40788	NB-ARC domain-containing disease resistance protein
LOC_Os06g15910	1.72785	3.67857	K+ uptake permease 6
LOC_Os06g20040	1.56004	4.86954	Eukaryotic aspartyl protease family protein
LOC_Os06g21369	0	2.01152
LOC_Os06g24190	9.78144	22.025
LOC_Os06g24490	0.167635	1.00986	Protein of unknown function (DUF679)
LOC_Os06g24890	0	1.24271
LOC_Os06g24990	18.2991	49.1995	chitinase A
LOC_Os06g25010	16.4091	47.6805	chitinase A
LOC_Os06g27590	0.924125	5.39678
LOC_Os06g27660	1.78395	6.96941
LOC_Os06g27860	6.16673	13.369
LOC_Os06g28050	0.8723	1.75669	DNAJ heat shock N-terminal domain-containing protein
LOC_Os06g29730	1.60438	3.61335
LOC_Os06g30230	3.70992	13.7711
LOC_Os06g30370	5.96692	37.9053	PEBP (phosphatidylethanolamine-binding protein) family protein
LOC_Os06g30480	14.2225	33.648
LOC_Os06g34070	5.54162	19.4223	GDSL-like Lipase/Acylhydrolase superfamily protein
LOC_Os06g34120	4.19935	11.3029	GDSL-like Lipase/Acylhydrolase superfamily protein
LOC_Os06g34550	0	1.9832
LOC_Os06g35520	6.33136	36.9471	Peroxidase superfamily protein
LOC_Os06g36880	0.767236	2.27853	O-acetylserine (thiol) lyase isoform C
LOC_Os06g37300	1.3387	3.03415	GA requiring 3
LOC_Os06g38056	16.6676	36.4697
LOC_Os06g41360	5.29593	18.2355	Phosphoribosyltransferase family protein
LOC_Os06g43170	0.185222	1.26112	Leucine-rich repeat protein kinase family protein
LOC_Os06g43990	3.36892	7.15569	WRKY family transcription factor
LOC_Os06g45870	0.97315	2.18762
LOC_Os06g46284	1.8644	5.48614	Glycosyl hydrolases family 31 protein
LOC_Os06g46740	19.6194	59.0209	early nodulin-like protein 9
LOC_Os06g47360	0.542956	1.83144	Barwin-related endoglucanase
LOC_Os06g47930	7.93426	22.9418	Plant protein of unknown function (DUF863)
LOC_Os06g48200	3.85084	32.2529	xyloglucan endotransglucosylase/hydrolase 25
LOC_Os06g49500	27.6744	70.6594	nodulin MtN21 /EamA-like transporter family protein
LOC_Os06g50930	3.52838	10.9321	Rhodanese/Cell cycle control phosphatase superfamily protein
LOC_Os06g50950	0.586859	2.93198	GDSL-like Lipase/Acylhydrolase superfamily protein
LOC_Os07g01600	0.115959	1.31305	Disease resistance-responsive (dirigent-like protein) family protein
LOC_Os07g01620	3.28281	7.44433	Disease resistance-responsive (dirigent-like protein) family protein
LOC_Os07g01740	1.10359	3.62178	Cysteine proteinases superfamily protein
LOC_Os07g02440	3.29299	11.9822	Peroxidase superfamily protein
LOC_Os07g03220	0.307209	1.41018	G-box binding factor 3
LOC_Os07g03710	0.439635	2.23162	CAP (Cysteine-rich secretory proteins, Antigen 5, and Pathogenesis-related 1 protein) superfamily protein
LOC_Os07g03730	5.33835	167.891	CAP (Cysteine-rich secretory proteins, Antigen 5, and Pathogenesis-related 1 protein) superfamily protein
LOC_Os07g05360	0.0300972	4.47581	photosystem II subunit R
LOC_Os07g05470	1.16011	5.40623	Outer arm dynein light chain 1 protein
LOC_Os07g06620	1.22141	3.13663	Plant-specific transcription factor YABBY family protein
LOC_Os07g06680	2.36863	8.91318	FASCICLIN-like arabinogalactan protein 16 precursor
LOC_Os07g07715	20.2151	49.004
LOC_Os07g09140	7.53609	17.7157	transferases, transferring glycosyl groups
LOC_Os07g09190	0.404504	2.14035	Deoxyxylulose-5-phosphate synthase
LOC_Os07g10190	1.1215	2.95357	UDP-Glycosyltransferase superfamily protein
LOC_Os07g10440	4.06474	10.1068
LOC_Os07g11110	268.781	553.17	chloroplast stem-loop binding protein of 41 kDa
LOC_Os07g13660	1.78418	3.7949	UDP-Glycosyltransferase superfamily protein
LOC_Os07g13770	3.61203	11.5656	UDP-Glycosyltransferase superfamily protein
LOC_Os07g13834	7.00831	14.8574
LOC_Os07g17184	2.66958	6.68773
LOC_Os07g18110	0.609352	1.78179
LOC_Os07g20100	0.548396	1.45761
LOC_Os07g23430	0	1.05034	fatty acid desaturase 2
LOC_Os07g24820	114.156	5014.48
LOC_Os07g27350	2.57741	7.30985
LOC_Os07g27359	2.08473	4.42483
LOC_Os07g28614	31.2127	69.5489
LOC_Os07g29310	1.95005	5.59781	SAUR-like auxin-responsive protein family
LOC_Os07g29750	0.33728	3.38443	xyloglucan endotransglucosylase/hydrolase 32
LOC_Os07g29950	0.7701	1.78532
LOC_Os07g30670	5.22706	24.0792	NDH-dependent cyclic electron flow 1
LOC_Os07g30760	0	1.06087	UDP-glucosyl transferase 85A2
LOC_Os07g32020	2.18849	9.03759	UDP-glucosyl transferase 71B6
LOC_Os07g32600	1.7082	3.45058	O-Glycosyl hydrolases family 17 protein
LOC_Os07g32710	21.0154	54.7112
LOC_Os07g33280	0	1.88682
LOC_Os07g33610	0.520861	3.56905	cytochrome P450, family 716, subfamily A, polypeptide 1
LOC_Os07g34850	0.521269	1.08785	Eukaryotic aspartyl protease family protein
LOC_Os07g35410	0.382754	1.05563	cysteine-rich RLK (RECEPTOR-like protein kinase) 10
LOC_Os07g37290	0	11.9469
LOC_Os07g37530	0.915768	6.0309	organic cation/carnitine transporter 2
LOC_Os07g37690	0.35668	2.50309	UDP-Glycosyltransferase superfamily protein
LOC_Os07g41170	0	1.90982
LOC_Os07g41400	1.30449	16.2867
LOC_Os07g42520	4.29108	14.8542	Disease resistance-responsive (dirigent-like protein) family protein
LOC_Os07g42730	10.5402	29.8863
LOC_Os07g43820	0.967804	5.06667	chitinase A
LOC_Os07g44850	0.325256	1.54635	carboxyesterase 18
LOC_Os07g45080	6.17964	12.6833	DUF679 domain membrane protein 2
LOC_Os07g46340	19.8591	39.7291	S-adenosyl-L-methionine-dependent methyltransferases superfamily protein
LOC_Os07g46470	1.68535	3.59954
LOC_Os07g46846	0.121625	2.65946	NAD(P)-binding Rossmann-fold superfamily protein
LOC_Os07g46852	16.7906	111.129	NAD(P)-binding Rossmann-fold superfamily protein
LOC_Os07g46920	1.06461	2.82187	NAD(P)-binding Rossmann-fold superfamily protein
LOC_Os07g46950	0.0668985	2.83769	NAD(P)-binding Rossmann-fold superfamily protein
LOC_Os07g46980	6.14591	18.8371	NAD(P)-binding Rossmann-fold superfamily protein
LOC_Os07g47390	0.27672	2.18168	Calcium-dependent lipid-binding (CaLB domain) family protein
LOC_Os07g47400	6.57654	35.3923	Calcium-dependent lipid-binding (CaLB domain) family protein
LOC_Os07g48190	0.521328	1.15366
LOC_Os07g49110	70.4422	147.164	D-alanine--D-alanine ligase family
LOC_Os07g49310	43.9676	91.597	fatty acid desaturase 8
LOC_Os07g01100	3.82965	7.68522	Concanavalin A-like lectin family protein
LOC_Os07g02200	0.256041	1.59885	early nodulin-like protein 20
LOC_Os07g04150	0.154182	2.05217	Protein of unknown function (DUF1005)
LOC_Os07g04400	0	1.40905
LOC_Os07g05370	0.400041	1.11951	hercules receptor kinase 2
LOC_Os07g07900	2.52047	5.96063	Protein of unknown function (DUF581)
LOC_Os07g07990	4.91916	10.2319	Leucine-rich repeat (LRR) family protein
LOC_Os07g10850	0.0466228	5.50866
LOC_Os07g12390	9.17977	28.5252
LOC_Os07g13370	2.45052	6.62099
LOC_Os07g25050	120.473	6336.07
LOC_Os07g27780	10.9545	29.651	HOPW1-1-interacting 1
LOC_Os07g28880	0.617691	5.24315
LOC_Os07g29330	7.23057	14.841	ACT-like protein tyrosine kinase family protein
LOC_Os07g31244	0.415003	1.06011
LOC_Os07g32290	1.29919	2.69355
LOC_Os07g34520	0.70987	9.26853	isocitrate lyase
LOC_Os07g37510	0.810454	1.66249	organic cation/carnitine transporter 2
LOC_Os07g38130	1.06741	6.41213	polygalacturonase inhibiting protein 1
LOC_Os07g39750	1.05434	3.33067	alpha-fucosidase 1
LOC_Os07g40130	2.50306	6.05905
LOC_Os07g42490	1.03791	2.47495	sucrose synthase 4
LOC_Os07g42610	1.13153	3.33237	RING/U-box superfamily protein
LOC_Os07g42994	8.23733	17.7901	alpha/beta-Hydrolases superfamily protein
LOC_Os07g44780	0.764694	1.79747	GDSL-like Lipase/Acylhydrolase superfamily protein
LOC_Os07g46360	0.496491	1.42505	Lactoylglutathione lyase / glyoxalase I family protein
LOC_Os07g46490	0.74325	1.75987	phosphatidyl inositol monophosphate 5 kinase 4
LOC_Os07g48510	3.65511	9.59608	atypical CYS HIS rich thioredoxin 4
LOC_Os07g48830	8.41596	47.3817	galactinol synthase 2
LOC_Os07g48900	0.064023	1.20872	basic helix-loop-helix (bHLH) DNA-binding superfamily protein
LOC_Os07g48910	0.105665	6.97973
LOC_Os08g03310	47.1165	132.742	CCCH-type zinc fingerfamily protein with RNA-binding domain
LOC_Os08g03670	0.41916	1.05759	Galactosyltransferase family protein
LOC_Os08g04310	19.8882	44.2344	uclacyanin 1
LOC_Os08g06380	3.65708	9.2493	cellulose-synthase like D2
LOC_Os08g07010	0.698795	4.53069	ATP-binding cassette 14
LOC_Os08g08090	1.36636	3.88909	Wound-responsive family protein
LOC_Os08g08690	0.290486	1.51416
LOC_Os08g09170	0.768867	2.12624
LOC_Os08g11190	0.737101	5.81479
LOC_Os08g13920	9.3244	24.3401	xyloglucan endotransglucosylase/hydrolase 25
LOC_Os08g14000	3.20703	10.9426	alpha/beta-Hydrolases superfamily protein
LOC_Os08g14760	1.03594	2.76143	4-coumarate:CoA ligase 2
LOC_Os08g19470	0	1.55746
LOC_Os08g23780	9.54147	27.7112	galacturonosyltransferase 4
LOC_Os08g26720	0	1.16823
LOC_Os08g28970	0.565516	1.13578	Protein of unknown function, DUF599
LOC_Os08g31090	1.03356	3.69096	Protein of unknown function (DUF761)
LOC_Os08g32060	0.532435	1.1165	ARM repeat superfamily protein
LOC_Os08g32970	3.80614	8.83616	annexin 5
LOC_Os08g33100	2.08364	5.56588	histone H2A 2
LOC_Os08g33670	0.479104	1.20505	NAC domain containing protein 100
LOC_Os08g34550	0.356502	1.06494	RING/U-box superfamily protein
LOC_Os08g34580	1.14204	2.973	trehalose-phosphatase/synthase 9
LOC_Os08g35160	17.2881	59.3606	Chaperone DnaJ-domain superfamily protein
LOC_Os08g38170	0.259759	4.5697
LOC_Os08g38220	16.1501	35.7272	DOF zinc finger protein 1
LOC_Os08g38270	0.490629	1.96815	FASCICLIN-like arabinogalactan 1
LOC_Os08g38710	0.944801	2.43476	seed imbibition 1
LOC_Os08g38800	0.891831	4.9617
LOC_Os08g39430	82.8377	172.797	Mog1/PsbP/DUF1795-like photosystem II reaction center PsbP family protein
LOC_Os08g39694	0.801937	7.9622	cytochrome P450, family 76, subfamily C, polypeptide 2
LOC_Os08g39730	0.344008	8.03514	cytochrome P450, family 76, subfamily C, polypeptide 4
LOC_Os08g40615	4.82852	9.75419
LOC_Os08g41320	5.35301	18.8487	basic helix-loop-helix (bHLH) DNA-binding superfamily protein
LOC_Os08g41620	0.525833	2.43795	ubiquitin-specific protease 1
LOC_Os08g42100	16.0083	40.0799	ACT domain repeat 4
LOC_Os08g45030	3.6418	7.55914	ATP binding cassette subfamily B1
LOC_Os08g01140	83.2125	188.098	Cytochrome b561/ferric reductase transmembrane protein family
LOC_Os08g01220	6.8586	22.1313	NDR1/HIN1-like 1
LOC_Os08g01530	0.511502	1.25416	Protein of unknown function (DUF679)
LOC_Os08g01670	2.3806	5.32576	cell wall / vacuolar inhibitor of fructosidase 2
LOC_Os08g02180	0.384703	1.03699
LOC_Os08g02370	1.45716	3.64245	Galactosyltransferase family protein
LOC_Os08g03610	4.79579	21.0917	LSD1 zinc finger family protein
LOC_Os08g05010	3.09242	13.7668
LOC_Os08g05780	0.89827	1.9568	Protein of unknown function, DUF599
LOC_Os08g08680	1.04493	5.20491
LOC_Os08g08700	0.374987	1.06731	polyubiquitin 10
LOC_Os08g09110	3.2336	7.71408	NB-ARC domain-containing disease resistance protein
LOC_Os08g14330	8.76619	20.9939	Galactose mutarotase-like superfamily protein
LOC_Os08g14350	107.902	247.983
LOC_Os08g23180	3.72225	15.5173	FASCICLIN-like arabinogalactan 2
LOC_Os08g25850	0	3.88473
LOC_Os08g25860	0	1.10549
LOC_Os08g25890	0	1.53367	Tetratricopeptide repeat (TPR)-like superfamily protein
LOC_Os08g28090	0	4.37589
LOC_Os08g28400	0.074447	5.09404
LOC_Os08g28700	0.541766	1.6411	DNAJ heat shock family protein
LOC_Os08g28930	0	1.24238
LOC_Os08g29980	0.642868	2.49057
LOC_Os08g30080	3.09011	6.72043	2-oxoglutarate (2OG) and Fe(II)-dependent oxygenase superfamily protein
LOC_Os08g30510	4.60355	10.2475
LOC_Os08g31280	0.381655	1.0011	Cysteine/Histidine-rich C1 domain family protein
LOC_Os08g31950	0	2.97884
LOC_Os08g31980	0.561674	3.6534	trehalose phosphate synthase
LOC_Os08g35710	0.550686	1.50187	ferredoxin-related
LOC_Os08g35760	1.44015	169.03	germin-like protein 1
LOC_Os08g36250	0.925106	2.61158	cation/H+ exchanger 4
LOC_Os08g36370	0.025254	2.20865
LOC_Os08g36570	5.36686	14.034	F-box/RNI-like superfamily protein
LOC_Os08g36860	6.40529	21.1665	cytochrome P450, family 707, subfamily A, polypeptide 4
LOC_Os08g37345	1.47237	5.39213	Predicted AT-hook DNA-binding family protein
LOC_Os08g37940	14.5195	37.2739	Haloacid dehalogenase-like hydrolase (HAD) superfamily protein
LOC_Os08g39610	0.271794	1.37488
LOC_Os08g39870	2.32805	5.56973	beta glucosidase 17
LOC_Os08g41489	4.71411	18.5192
LOC_Os08g41590	0.170284	1.57483	Major facilitator superfamily protein
LOC_Os08g42440	4.79384	9.9559	B-box type zinc finger protein with CCT domain
LOC_Os08g43400	1.79374	6.06203	ATP binding microtubule motor family protein
LOC_Os08g45090	1.02753	3.19317
LOC_Os08g45170	0.910871	1.83527	Protein of Unknown Function (DUF239)
LOC_Os09g02540	0.076014	1.29219	Aldolase superfamily protein
LOC_Os09g02770	16.1615	58.4896
LOC_Os09g03200	2.72321	7.41325
LOC_Os09g06540	0.301931	1.37864
LOC_Os09g06770	1.65138	5.60511	RING/U-box superfamily protein
LOC_Os09g07350	1.26495	8.79766	FASCICLIN-like arabinogalactan 2
LOC_Os09g08490	0	9.22865
LOC_Os09g08570	0.103773	1.01306
LOC_Os09g10274	18.2608	38.2144
LOC_Os09g11320	0.0628045	1.4364
LOC_Os09g12300	29.8237	70.2188	Protein kinase superfamily protein
LOC_Os09g15370	1.0045	2.80239	Ankyrin repeat family protein
LOC_Os09g17610	1.71435	5.34054	RING/U-box superfamily protein
LOC_Os09g22410	0.473884	1.18203
LOC_Os09g24290	1.47575	3.14317	agenet domain-containing protein / bromo-adjacent homology (BAH) domain-containing protein
LOC_Os09g25100	0.256994	1.35136	SOS3-interacting protein 3
LOC_Os09g25490	1.26692	6.81782	Cellulose synthase family protein
LOC_Os09g25610	1.39297	4.84096	Class I glutamine amidotransferase-like superfamily protein
LOC_Os09g27820	3.41482	23.3998	ethylene-forming enzyme
LOC_Os09g27890	1.06451	2.53614	lysm domain GPI-anchored protein 1 precursor
LOC_Os09g28500	6.79657	25.0225	Calcium-binding EF hand family protein
LOC_Os09g28850	13.2873	39.7326	Protein of unknown function, DUF547
LOC_Os09g29660	4.4119	11.692	white-brown complex homolog protein 11
LOC_Os09g29960	5.56313	17.7232	Dof-type zinc finger DNA-binding family protein
LOC_Os09g30490	1.15734	11.2713	Calcium-binding EF-hand family protein
LOC_Os09g31080	16.0724	32.9646
LOC_Os09g31130	9.91179	26.7288	tonoplast dicarboxylate transporter
LOC_Os09g33460	0.669239	2.92686	dsRNA-binding protein 3
LOC_Os09g33555	0.137452	2.48254
LOC_Os09g35940	9.12251	22.4611	cytochrome p450 78a9
LOC_Os09g37394	4.46591	11.4421	SAUR-like auxin-responsive protein family
LOC_Os09g37440	0.419447	1.02582	SAUR-like auxin-responsive protein family
LOC_Os09g37910	18.7454	72.1442	high mobility group B3
LOC_Os09g38239	0.0530775	1.76019	P-loop containing nucleoside triphosphate hydrolases superfamily protein
LOC_Os09g38540	0.580766	1.47985	early nodulin-like protein 17
LOC_Os09g39850	0.143844	1.83851	ethylene response factor 1
LOC_Os09g04360	79.4643	204.72
LOC_Os09g07154	0.058475	9.59083
LOC_Os09g07150	0.324522	1.03001
LOC_Os09g07180	0.0733291	1.17585
LOC_Os09g07200	0.212948	2.23888	FAR1-related sequence 5
LOC_Os09g07460	2.01841	6.29001	Galactose oxidase/kelch repeat superfamily protein
LOC_Os09g08130	1.58946	3.44539	Aldolase-type TIM barrel family protein
LOC_Os09g10210	0	7.4881
LOC_Os09g10340	0	1.10575	cytochrome P450, family 71, subfamily B, polypeptide 37
LOC_Os09g12290	151.691	407.388	aspartate kinase-homoserine dehydrogenase ii
LOC_Os09g13440	0.267707	2.26163
LOC_Os09g13600	14.503	36.2279	chlororespiratory reduction 3
LOC_Os09g14810	0.410532	1.16746
LOC_Os09g17360	0.541764	1.36537
LOC_Os09g17670	0	2.12698
LOC_Os09g20880	0.402732	1.74074	Protein kinase superfamily protein
LOC_Os09g20940	0	2.07042	phy rapidly regulated 1
LOC_Os09g24590	1.77371	10.1264
LOC_Os09g25070	0.531393	1.06941	WRKY DNA-binding protein 40
LOC_Os09g25330	3.02223	9.40832	Phototropic-responsive NPH3 family protein
LOC_Os09g25620	7.27832	20.3091	Adenosylmethionine decarboxylase family protein
LOC_Os09g26300	3.39131	7.77438	Galactosyltransferase family protein
LOC_Os09g28280	3.87405	9.42463	carboxyesterase 13
LOC_Os09g28580	1.99504	4.61566
LOC_Os09g28690	0.491911	3.31394	alpha/beta-Hydrolases superfamily protein
LOC_Os09g30458	2.65721	10.4125	Subtilisin-like serine endopeptidase family protein
LOC_Os09g32020	3.93138	9.26972	ubiquitin fusion degradation 1
LOC_Os09g32120	0.321171	1.66428
LOC_Os09g32190	2.08926	4.3209	P-loop containing nucleoside triphosphate hydrolases superfamily protein
LOC_Os09g32290	8.59145	30.1252	FAD-dependent oxidoreductase family protein
LOC_Os09g32510	16.1802	37.319	basic helix-loop-helix (bHLH) DNA-binding superfamily protein
LOC_Os09g32670	1.49752	8.85174	UDP-D-glucuronate 4-epimerase 6
LOC_Os09g32730	1.90776	4.14832	RING/U-box superfamily protein
LOC_Os09g33550	0.389379	2.40925	B-box type zinc finger protein with CCT domain
LOC_Os09g33700	0	5.80315
LOC_Os09g33850	1.08573	6.98156	PEBP (phosphatidylethanolamine-binding protein) family protein
LOC_Os09g34320	3.37594	11.3319	S-adenosyl-L-methionine-dependent methyltransferases superfamily protein
LOC_Os09g35600	0.48993	3.30873	MATE efflux family protein
LOC_Os09g35630	0.946349	2.21711	BCL-2-associated athanogene 1
LOC_Os09g36350	3.88797	8.50854	glycosyl hydrolase 9B7
LOC_Os09g36680	614.836	1812.18	ribonuclease 3
LOC_Os09g36700	16.007	80.8598	Ribonuclease T2 family protein
LOC_Os09g37350	0.456742	1.38184	SAUR-like auxin-responsive protein family
LOC_Os09g37976	0.225815	1.42777	RmlC-like cupins superfamily protein
LOC_Os09g38110	3.88434	25.461	RING/U-box superfamily protein

## Sheet: down-regulated genes
Table S2.DEGs of AcWRKY31-OE rice plants and ZH11
gene_short_name	FPKM Value		putative function
	ZH11	AcWRKY31-OE
LOC_Os01g01360	6.85208	3.20664	Major facilitator superfamily protein
LOC_Os01g02600	7.10052	3.16614	PR5-like receptor kinase
LOC_Os01g03950	1.80793	0.901981	alpha-xylosidase 1
LOC_Os01g04370	16.4756	4.07573	HSP20-like chaperones superfamily protein
LOC_Os01g04380	25.2492	8.09449	HSP20-like chaperones superfamily protein
LOC_Os01g05150	1.1669	0.443867
LOC_Os01g05960	1.05248	0.447097	Leucine-rich repeat protein kinase family protein
LOC_Os01g06230	1.15205	0	SAUR-like auxin-responsive protein family
LOC_Os01g06310	6.26133	0.102542
LOC_Os01g07212	2.98855	1.33899	Staphylococcal nuclease homologue
LOC_Os01g08090	14.3758	4.97612	UDP-Glycosyltransferase superfamily protein
LOC_Os01g08110	3.89143	1.76957	UDP-Glycosyltransferase superfamily protein
LOC_Os01g10400	2100.97	816.558	metallothionein 3
LOC_Os01g10880	89.6589	26.3143
LOC_Os01g11600	11.6179	0
LOC_Os01g12190	17.2408	5.99233
LOC_Os01g12440	2.07718	0.545398	cytokinin response factor 4
LOC_Os01g12464	4.12677	2.04724	Cox19-like CHCH family protein
LOC_Os01g12490	1.94023	0.744716	Flavin-binding monooxygenase family protein
LOC_Os01g12710	23.6269	10.3044	NAD(P)-binding Rossmann-fold superfamily protein
LOC_Os01g13950	1.05543	0.180218	Thioredoxin superfamily protein
LOC_Os01g16200	1.6371	0.0697755	Serine protease inhibitor (SERPIN) family protein
LOC_Os01g17320	4.59677	1.34297	PENTATRICOPEPTIDE REPEAT 596
LOC_Os01g19380	1.44775	0.63731	Tetratricopeptide repeat (TPR)-like superfamily protein
LOC_Os01g23990	11.2311	3.04475
LOC_Os01g24980	1.45791	0.715286	2-oxoglutarate (2OG) and Fe(II)-dependent oxygenase superfamily protein
LOC_Os01g25360	4.14586	1.5431	methyl esterase 7
LOC_Os01g27160	2.0921	0.782011	cullin 1
LOC_Os01g27390	5.4481	2.72191	Glutathione S-transferase family protein
LOC_Os01g28680	58.1816	27.1116	transducin family protein / WD-40 repeat family protein
LOC_Os01g29330	6.36588	3.03545	Protein of unknown function (DUF679)
LOC_Os01g29640	2.72249	1.13142
LOC_Os01g31800	2.13026	1.02158	histone H2A 12
LOC_Os01g34610	1.20585	0.528908	kinase interacting family protein
LOC_Os01g37630	10.668	5.04055	methyl esterase 3
LOC_Os01g37810	2.08087	0.830155
LOC_Os01g38130	1.01556	0
LOC_Os01g38660	4.1524	1.60708	Protein of unknown function (DUF3511)
LOC_Os01g39860	3.45004	0.755615	ACC oxidase 1
LOC_Os01g40094	41.3614	14.5233	homology to ABI2
LOC_Os01g40870	9.4733	3.62633	aldehyde dehydrogenase 2C4
LOC_Os01g41430	13.9984	2.78701	UDP-glucosyl transferase 73B5
LOC_Os01g42690	6.38345	0.970204	alpha/beta-Hydrolases superfamily protein
LOC_Os01g43050	1.19057	0.41082	centromere protein C
LOC_Os01g43740	15.8596	1.10129	cytochrome P450, family 72, subfamily A, polypeptide 13
LOC_Os01g43851	2.54947	0.966754	cytochrome P450, family 72, subfamily A, polypeptide 14
LOC_Os01g43880	3.14366	0
LOC_Os01g45090	1.0924	0.279775	myb domain protein 21
LOC_Os01g45110	43.8285	6.58776	UDP-glucosyl transferase 73B5
LOC_Os01g45250	29.369	12.8016	Protein of unknown function (DUF1645)
LOC_Os01g45840	1.01983	0.400184	Pentatricopeptide repeat (PPR) superfamily protein
LOC_Os01g46130	3.20928	1.35618
LOC_Os01g46140	3.78042	1.59332
LOC_Os01g46760	3.64965	0.724505	highly ABA-induced PP2C gene 3
LOC_Os01g47070	211.049	100.536	chitinase A
LOC_Os01g47420	8.87026	4.33214	Transcriptional coactivator/pterin dehydratase
LOC_Os01g48320	1.13107	0.41356	sequence-specific DNA binding transcription factors
LOC_Os01g49030	3.28247	1.60746	Protein of unknown function, DUF599
LOC_Os01g49710	4.60715	1.32158	glutathione S-transferase TAU 18
LOC_Os01g49730	3.53603	0.532424
LOC_Os01g50110	1.96265	0.17926	myb domain protein 5
LOC_Os01g50970	1.45752	0.554308
LOC_Os01g51020	4.51952	2.05965	Ribosomal L28e protein family
LOC_Os01g51400	1.29886	0.51134	leucine-rich repeat transmembrane protein kinase family protein
LOC_Os01g52010	80.2712	37.9701	Pyridoxal phosphate (PLP)-dependent transferases superfamily protein
LOC_Os01g52120	1.86132	0.437212
LOC_Os01g53350	57.1653	25.6691	UDP-glucosyl transferase 88A1
LOC_Os01g54370	2.58963	1.02903	pyrimidin 4
LOC_Os01g54890	29.1115	14.3407	ethylene responsive element binding factor 2
LOC_Os01g55020	11.4138	4.14235	nuclear fusion defective 6
LOC_Os01g55240	24.1103	2.72209	gibberellin 2-oxidase
LOC_Os01g55740	5.43902	2.00013	RHOMBOID-like protein 12
LOC_Os01g55940	3.54971	0.353372	Auxin-responsive GH3 family protein
LOC_Os01g56420	68.1967	5.56266	Ctr copper transporter family
LOC_Os01g57082	1.21095	0.298376	Insulinase (Peptidase family M16) family protein
LOC_Os01g57630	9.22949	4.28973	Tetratricopeptide repeat (TPR)-like superfamily protein
LOC_Os01g57740	27.4368	11.0152
LOC_Os01g58640	3.08586	0.928069	purple acid phosphatase 27
LOC_Os01g59000	5.13525	0.823554	cytochrome P450, family 94, subfamily D, polypeptide 2
LOC_Os01g59110	3.06095	0.98504	UDP-Glycosyltransferase superfamily protein
LOC_Os01g59190	1.79085	0.76624
LOC_Os01g59410	2.20357	0.885211	sigma factor binding protein 1
LOC_Os01g60910	3.76806	1.57102	SOS3-interacting protein 1
LOC_Os01g61070	30.3197	10.1041	Heavy metal transport/detoxification superfamily protein
LOC_Os01g61230	12.7264	2.99505	NAD(P)-binding Rossmann-fold superfamily protein
LOC_Os01g61380	2.79668	0.76019	malate dehydrogenase
LOC_Os01g61620	1.43817	0.303806	Protein kinase superfamily protein
LOC_Os01g62010	2.58083	0.448292	alpha/beta-Hydrolases superfamily protein
LOC_Os01g62730	6.41785	0
LOC_Os01g62760	55.7965	27.031	highly ABA-induced PP2C gene 2
LOC_Os01g62860	62.7364	20.3919	NAD(P)-linked oxidoreductase superfamily protein
LOC_Os01g63050	11.8971	5.68041
LOC_Os01g63260	5.30411	2.62266	3-oxo-5-alpha-steroid 4-dehydrogenase family protein
LOC_Os01g63710	3.37898	1.06113	Cell division control, Cdc6
LOC_Os01g64100	1.13569	0.370561	chitinase A
LOC_Os01g64110	11.8872	4.32462	chitinase A
LOC_Os01g65650	20.9203	9.09213	Leucine-rich receptor-like protein kinase family protein
LOC_Os01g65992	1.18996	0.335154	Protein of unknown function (DUF679)
LOC_Os01g66270	1.01143	0.426576	Integrase-type DNA-binding superfamily protein
LOC_Os01g66820	1.15105	0.311227	BAK1-interacting receptor-like kinase 1
LOC_Os01g67520	1.66846	0.715828	galactose-1-phosphate guanylyltransferase (GDP)s;GDP-D-glucose phosphorylases;quercetin 4\'-O-glucosyltransferases
LOC_Os01g67630	3.40404	0.943357	peptide transporter 1
LOC_Os01g68640	3.59316	0.445431
LOC_Os01g69010	1.51888	0.272002	MATE efflux family protein
LOC_Os01g69140	1.32065	0.179124	Nucleotide-diphospho-sugar transferase family protein
LOC_Os01g69200	2.87758	1.1462	Nucleotide-diphospho-sugar transferase family protein
LOC_Os01g71270	9.95439	2.96116	eukaryotic release factor 1-3
LOC_Os01g72140	2.57749	0.326076	glutathione S-transferase tau 7
LOC_Os01g72150	1.26419	0.0960225	glutathione S-transferase TAU 8
LOC_Os01g72660	1.67058	0.425465
LOC_Os01g72710	1.20599	0.362876	Protein of unknown function (DUF3411)
LOC_Os01g73024	3.10359	1.23302
LOC_Os01g73200	22.1105	9.32957	Peroxidase superfamily protein
LOC_Os01g73250	142.643	16.3945
LOC_Os01g74340	6.08732	2.81829	glycine-rich RNA-binding protein 2
LOC_Os01g01660	3.29763	0.261062	NmrA-like negative transcriptional regulator family protein
LOC_Os01g02690	1.07709	0.533158	Protein kinase superfamily protein
LOC_Os01g04040	1.76825	0
LOC_Os01g04360	2.24853	1.00104	HSP20-like chaperones superfamily protein
LOC_Os01g04450	8.2866	3.87516	Protein kinase superfamily protein
LOC_Os01g04670	1.55987	0.394522
LOC_Os01g05010	17.9135	8.7706	Mitochondrial glycoprotein family protein
LOC_Os01g05650	668.216	235.311	metallothionein 2A
LOC_Os01g06340	4.55756	1.56535
LOC_Os01g06454	3.59599	1.4814	Chaperone DnaJ-domain superfamily protein
LOC_Os01g06500	9.21461	2.09124	phloem protein 2-A1
LOC_Os01g07340	1.65958	0.575811	Tetratricopeptide repeat (TPR)-like superfamily protein
LOC_Os01g07910	7.19806	3.20768	FAD/NAD(P)-binding oxidoreductase
LOC_Os01g07980	2.22355	0.621625	ankyrin repeat family protein
LOC_Os01g09350	1.64137	0
LOC_Os01g09640	74.0203	36.1683	myb-like transcription factor family protein
LOC_Os01g10320	1.63252	0.734725	Homeobox-leucine zipper family protein / lipid-binding START domain-containing protein
LOC_Os01g10610	11.6359	5.79337	BES1/BZR1 homolog 4
LOC_Os01g10980	1.06802	0.322873	nodulin MtN21 /EamA-like transporter family protein
LOC_Os01g11160	9.89761	4.02963	cationic amino acid transporter 5
LOC_Os01g11250	2.51405	1.18817	potassium channel in Arabidopsis thaliana 2
LOC_Os01g11520	6.42612	2.82235	RING/U-box superfamily protein
LOC_Os01g11690	5.7696	0
LOC_Os01g12060	2.20727	0.883956
LOC_Os01g16910	11.0054	4.76157	translocase of the outer mitochondrial membrane 40
LOC_Os01g18400	11.7865	5.07454	Chitinase family protein
LOC_Os01g21880	1.60654	0.63003
LOC_Os01g22560	2.2688	1.06223	glycerol-3-phosphate acyltransferase 3
LOC_Os01g23710	7.15513	1.42233
LOC_Os01g24480	2.1393	0.81468	Protein of unknown function (DUF1399)
LOC_Os01g24490	1.13387	0.453
LOC_Os01g25810	1.3464	0.58065	LRR and NB-ARC domains-containing disease resistance protein
LOC_Os01g27210	77.883	36.4352	Glutathione S-transferase family protein
LOC_Os01g27230	8.55157	3.03479	12-oxophytodienoate reductase 2
LOC_Os01g29150	2.81751	0.760493	Cytochrome P450 superfamily protein
LOC_Os01g32670	31.3575	7.97966
LOC_Os01g34590	3.88653	0.577924
LOC_Os01g36600	4.36542	1.99795	Pentatricopeptide repeat (PPR) superfamily protein
LOC_Os01g36790	1.02706	0.363129	cysteine-rich RLK (RECEPTOR-like protein kinase) 2
LOC_Os01g37470	2.05796	0.94977	aspartate-glutamate racemase family
LOC_Os01g39280	2.20063	0.79207	Aldolase-type TIM barrel family protein
LOC_Os01g40950	4.54822	0	arabinogalactan protein 22
LOC_Os01g42370	1.66247	0.677276	pleiotropic drug resistance 12
LOC_Os01g45020	3.28202	1.46603	Lipin family protein
LOC_Os01g45530	15.7728	7.28848	Nucleic acid-binding, OB-fold-like protein
LOC_Os01g47280	1.86087	0.720535
LOC_Os01g47810	2.0827	0.955991	lectin protein kinase family protein
LOC_Os01g48000	1.0549	0.326254	S-locus lectin protein kinase family protein
LOC_Os01g48020	1.15971	0.465052	lectin protein kinase family protein
LOC_Os01g49720	18.1807	5.91675	glutathione S-transferase TAU 18
LOC_Os01g50050	16.1606	7.64589	farnesyl diphosphate synthase 1
LOC_Os01g50090	14.1138	6.80463
LOC_Os01g50720	1.54913	0.422265	myb domain protein 86
LOC_Os01g50870	3.42286	0
LOC_Os01g52470	1.5597	0.567362	Ribosomal protein S5/Elongation factor G/III/V family protein
LOC_Os01g53680	4.05222	1.31912	phosphofructokinase 3
LOC_Os01g53810	30.5731	11.4606	Peptidase M28 family protein
LOC_Os01g53940	2.52389	1.19988
LOC_Os01g54900	15.2541	6.47755	transferases, transferring glycosyl groups
LOC_Os01g55270	28.4528	12.9527	SGS domain-containing protein
LOC_Os01g55280	1.53181	0.424104	ROP interactive partner 2
LOC_Os01g55450	5.85541	1.70961	CBL-interacting protein kinase 12
LOC_Os01g55974	3.00078	1.4975
LOC_Os01g57540	1.16223	0.454579	receptor kinase 1
LOC_Os01g57700	1.14237	0.496061	Sulfite exporter TauE/SafE family protein
LOC_Os01g57730	2.11463	0.833859	Peroxidase superfamily protein
LOC_Os01g57930	3.00065	1.42388	cardiolipin synthase
LOC_Os01g58140	14.3986	2.96802
LOC_Os01g58150	17.0443	2.06202
LOC_Os01g59730	16.7976	8.11913	Ribosomal protein L7Ae/L30e/S12e/Gadd45 family protein
LOC_Os01g60020	5.34875	2.6737	NAC domain containing protein 102
LOC_Os01g60450	1.23215	0.202826	cinnamate-4-hydroxylase
LOC_Os01g60730	2.54697	1.12702	RING/U-box superfamily protein
LOC_Os01g61400	32.572	16.179	ATP binding cassette protein 1
LOC_Os01g61700	22.4645	10.7695	Ribosomal protein L12/ ATP-dependent Clp protease adaptor protein ClpS family protein
LOC_Os01g61760	2.79403	0.957311	ROP interactive partner 3
LOC_Os01g61900	2.82791	1.31885	CCT motif family protein
LOC_Os01g62490	2.70892	0.331686	laccase 17
LOC_Os01g63460	3.28309	1.15399	Duplicated homeodomain-like superfamily protein
LOC_Os01g64256	3.57938	1.72491
LOC_Os01g64910	7.3438	1.65747	UDP-glucosyl transferase 88A1
LOC_Os01g65620	1.04262	0.295133
LOC_Os01g68290	5.07	0
LOC_Os01g68300	200.579	9.35786
LOC_Os01g70690	1.03481	0.429237	ralf-like 33
LOC_Os01g70860	1.22949	0.355733	methyl esterase 1
LOC_Os01g72240	19.5819	6.4757	uridine 5\'-monophosphate synthase / UMP synthase (PYRE-F) (UMPS)
LOC_Os01g74030	3.46845	1.43147	pumilio 2
LOC_Os01g74330	3.06285	1.29174	Pectinacetylesterase family protein
LOC_Os10g03440	6.67	1.38136	ARM repeat superfamily protein
LOC_Os10g05220	3.71688	1.67877
LOC_Os10g05940	1.81445	0.51261
LOC_Os10g06630	15.1849	6.48187	rotamase CYP 3
LOC_Os10g08879	3.62429	1.23447	nucleotide-sensitive chloride conductance regulator (ICln) family protein
LOC_Os10g11630	8.86115	0
LOC_Os10g14870	103.902	47.8894	Heavy metal transport/detoxification superfamily protein
LOC_Os10g17489	3.49709	1.585	UDP-Glycosyltransferase superfamily protein
LOC_Os10g17600	3.87801	1.79919
LOC_Os10g23204	13.9716	4.43316	Nitrogen regulatory PII-like, alpha/beta
LOC_Os10g27360	1.96587	0.886055	NAC domain containing protein 19
LOC_Os10g29495	4.91176	2.2071	BTB-POZ and MATH domain 1
LOC_Os10g30450	17.2451	8.02815	Heavy metal transport/detoxification superfamily protein
LOC_Os10g30540	1.82494	0.634208	Concanavalin A-like lectin protein kinase family protein
LOC_Os10g31780	21.8641	3.86966	NAD(P)-binding Rossmann-fold superfamily protein
LOC_Os10g32550	34.5826	13.6207	heat shock protein 60
LOC_Os10g32810	131.129	51.9192	beta-amylase 1
LOC_Os10g33410	1.10672	0.462811
LOC_Os10g34580	1.68495	0.61719	nijmegen breakage syndrome 1
LOC_Os10g34810	3.87867	1.84184
LOC_Os10g34940	3.70093	1.21617
LOC_Os10g36690	7.42554	3.68113	S-adenosyl-L-methionine-dependent methyltransferases superfamily protein
LOC_Os10g36980	5.02348	1.29314	cytochrome P450, family 87, subfamily A, polypeptide 6
LOC_Os10g37350	4.25066	1.65145
LOC_Os10g38340	15.1073	1.33149	glutathione S-transferase TAU 18
LOC_Os10g38360	19.5107	6.19744	glutathione S-transferase TAU 18
LOC_Os10g38590	26.7825	12.757	glutathione S-transferase TAU 18
LOC_Os10g38600	7.77792	1.81313	glutathione S-transferase TAU 18
LOC_Os10g38610	72.3016	31.6152	glutathione S-transferase TAU 18
LOC_Os10g39660	6.56419	1.77331	Arabidopsis protein of unknown function (DUF241)
LOC_Os10g41060	1.75	0.665836	Plant protein of unknown function (DUF828) with plant pleckstrin homology-like region
LOC_Os10g41999	12.885	5.24514
LOC_Os10g42030	3.25789	1.07879
LOC_Os10g42540	114.431	54.5769	Complex I subunit NDUFS6
LOC_Os10g42960	19.6869	5.42166	solute:sodium symporters;urea transmembrane transporters
LOC_Os10g03780	1.44399	0.678651	F-box/FBD-like domains containing protein
LOC_Os10g04270	17.2357	2.26633	Mannose-binding lectin superfamily protein
LOC_Os10g06580	1.86385	0.876432	Protein kinase superfamily protein
LOC_Os10g10280	1.02663	0.467803
LOC_Os10g12090	1.14271	0.476177	ADP-ribosylation factor C1
LOC_Os10g13850	405.499	117.305	Pollen Ole e 1 allergen and extensin family protein
LOC_Os10g14920	6.25948	2.6438	nodulin MtN21 /EamA-like transporter family protein
LOC_Os10g19190	1.09315	0.333205	Got1/Sft2-like vescicle transport protein family
LOC_Os10g20350	15.2636	6.41409	MATE efflux family protein
LOC_Os10g21660	1.25936	0.492507
LOC_Os10g22070	11.0676	3.87966	glutathione S-transferase TAU 15
LOC_Os10g26670	5.24219	2.4421	phytochrome kinase substrate 2
LOC_Os10g26690	5.44254	2.09766	Ribosomal L32p protein family
LOC_Os10g31320	62.0061	18.5052
LOC_Os10g33360	3.54455	0.567605	embryo sac development arrest 6
LOC_Os10g35090	1.29278	0.585803	Pentatricopeptide repeat (PPR) superfamily protein
LOC_Os10g35290	10.3547	5.12214	nuclear RNA polymerase A2
LOC_Os10g35360	2.42813	0.799992
LOC_Os10g36030	2.79523	1.28275	Cytochrome b561/ferric reductase transmembrane protein family
LOC_Os10g36490	1.46541	0.701242	ARM repeat superfamily protein
LOC_Os10g36610	2.92957	0	response to low sulfur 4
LOC_Os10g37100	2.02017	1.00706	cytochrome P450, family 87, subfamily A, polypeptide 6
LOC_Os10g40600	12.2601	5	nitrate transporter 1.1
LOC_Os10g41300	1.30102	0.632926
LOC_Os10g41480	1.42788	0.583454	3-deoxy-d-arabino-heptulosonate 7-phosphate synthase
LOC_Os10g41490	14.2293	4.61617	Protein kinase superfamily protein
LOC_Os10g41810	12.7491	0
LOC_Os10g41870	1.76993	0.632188	Plant protein of unknown function (DUF828) with plant pleckstrin homology-like region
LOC_Os10g42404	4.11193	1.48128	FtsJ-like methyltransferase family protein
LOC_Os10g43060	2.97118	1.13216
LOC_Os11g01330	9.26691	3.77115	Double Clp-N motif-containing P-loop nucleoside triphosphate hydrolases superfamily protein
LOC_Os11g02165	1.56106	0.449857	Bifunctional inhibitor/lipid-transfer protein/seed storage 2S albumin superfamily protein
LOC_Os11g02720	1.72449	0.634627
LOC_Os11g03240	1.78493	0.538006	MATE efflux family protein
LOC_Os11g03300	2.42252	0.568601
LOC_Os11g03780	3.87026	1.74709	alpha-L-arabinofuranosidase 1
LOC_Os11g04510	1.63587	0.79743
LOC_Os11g05180	2.09605	0.77852
LOC_Os11g06030	2.72594	0.780405
LOC_Os11g06150	4.50272	0.759204
LOC_Os11g07830	2.22748	0.281768	Disease resistance-responsive (dirigent-like protein) family protein
LOC_Os11g09110	1.46809	0.509996	leucine-rich repeat transmembrane protein kinase family protein
LOC_Os11g11780	2.69988	0.655655	cysteine-rich RLK (RECEPTOR-like protein kinase) 12
LOC_Os11g13400	7.2739	0	translocase of outer membrane 22-V
LOC_Os11g13810	7.0717	2.99288	Beta-glucosidase, GBA2 type family protein
LOC_Os11g14170	1.37149	0.567363	Trypsin family protein with PDZ domain
LOC_Os11g17350	42.5742	21.1322
LOC_Os11g23242	5.38352	0
LOC_Os11g28910	1.02117	0.27289
LOC_Os11g33050	3.73439	1.37874
LOC_Os11g33970	1.00923	0.205699	Plant protein of unknown function (DUF247)
LOC_Os11g34350	15.0134	4.71655	RNAse l inhibitor protein 2
LOC_Os11g35330	1.31781	0.557426	protein kinase family protein / peptidoglycan-binding LysM domain-containing protein
LOC_Os11g37080	39.0033	17.3085	H/ACA ribonucleoprotein complex, subunit Gar1/Naf1 protein
LOC_Os11g37200	4.92026	2.11153	Bax inhibitor-1 family protein
LOC_Os11g38790	1.4448	0.308345
LOC_Os11g40430	1.80843	0.225389	U-box domain-containing protein kinase family protein
LOC_Os11g43620	18.0159	7.29776	small nuclear ribonucleoprotein F
LOC_Os11g47770	1.39809	0.501661	selenium binding
LOC_Os11g47800	1.38819	0.654833	GTP-binding protein Obg/CgtA
LOC_Os11g01480	1.73741	0.817102	myb-like HTH transcriptional regulator family protein
LOC_Os11g01530	74.1267	23.904	ferritin 4
LOC_Os11g03500	2.6587	0.986051	MATE efflux family protein
LOC_Os11g03520	1.01026	0.223639	SGNH hydrolase-type esterase superfamily protein
LOC_Os11g04935	1.58225	0.443819	Excinuclease ABC, C subunit, N-terminal
LOC_Os11g05470	6.62924	0.692418	centroradialis
LOC_Os11g06990	1.72643	0.187951	Protein of unknown function (DUF594)
LOC_Os11g07980	64.2386	29.4534
LOC_Os11g10470	15.2682	4.91255
LOC_Os11g11500	1.35789	0.363654	Serine protease inhibitor (SERPIN) family protein
LOC_Os11g14525	1.41296	0.472345
LOC_Os11g17380	1.86185	0.814159	cysteine-rich RLK (RECEPTOR-like protein kinase) 16
LOC_Os11g18366	2.25564	0.758833	cycloartenol synthase 1
LOC_Os11g18940	2.46108	0.892361
LOC_Os11g20320	8.81635	0.307615
LOC_Os11g25080	5.63375	2.02356
LOC_Os11g26880	6.58371	1.74605	ralf-like 33
LOC_Os11g32500	129.486	57.9543	Rubredoxin-like superfamily protein
LOC_Os11g32650	6.72159	2.84208	Chalcone and stilbene synthase family protein
LOC_Os11g35390	5.28856	2.09796	myb domain protein 60
LOC_Os11g40120	3.21265	1.28229
LOC_Os11g41600	29.6016	13.2912
LOC_Os11g44415	1.2721	0	CRINKLY4 related 4
LOC_Os11g45740	3.71475	1.77694	myb domain protein 112
LOC_Os11g46970	1.29169	0.143681	Leucine-rich receptor-like protein kinase family protein
LOC_Os11g47600	2.72278	1.07595	chitinase A
LOC_Os12g02105	1.29054	0.42544	Bifunctional inhibitor/lipid-transfer protein/seed storage 2S albumin superfamily protein
LOC_Os12g03040	5.67893	0.875168	NAC domain containing protein 47
LOC_Os12g04790	12.1863	6.08278
LOC_Os12g05260	40.3203	18.6034	PHYTOSULFOKINE 3 PRECURSOR
LOC_Os12g06180	2.52371	1.08874	HVA22-like protein J
LOC_Os12g06550	2.38328	1.04267
LOC_Os12g06910	6.00002	2.87079
LOC_Os12g12120	7.77805	2.35269	receptor like protein 6
LOC_Os12g13320	16.9584	8.16253	arginosuccinate synthase family
LOC_Os12g14126	1.09135	0.282622
LOC_Os12g14540	1.79956	0.87807
LOC_Os12g25690	7.9947	3.35201	UDP-glucose 6-dehydrogenase family protein
LOC_Os12g27440	3.58525	1.41641
LOC_Os12g27840	1.58761	0.000804805
LOC_Os12g32400	1.41612	0.11077	ROOT HAIR DEFECTIVE 6-LIKE 2
LOC_Os12g34796	4.50257	1.31572
LOC_Os12g36420	1.84141	0.721766	ARM repeat superfamily protein
LOC_Os12g36735	1.85268	0.881653
LOC_Os12g36940	3.27081	1.54324	Calmodulin-binding protein
LOC_Os12g37900	3.02219	1.50303
LOC_Os12g38100	6.54747	0.416863	Uncharacterised protein family (UPF0497)
LOC_Os12g38130	11.8946	3.11204	ADP-ribosylation factor C1
LOC_Os12g38360	1.60195	0.76545
LOC_Os12g39100	1.3076	0.635865
LOC_Os12g40260	2.2772	0.80011	Transducin/WD40 repeat-like superfamily protein
LOC_Os12g40330	3.10636	1.46904
LOC_Os12g41680	14.2175	7.06055	NAC domain containing protein 1
LOC_Os12g42120	1.37189	0.660233	Tetratricopeptide repeat (TPR)-like superfamily protein
LOC_Os12g42520	5.88087	2.48889	Leucine-rich repeat protein kinase family protein
LOC_Os12g43660	1.38818	0.512	Leucine-rich repeat transmembrane protein kinase family protein
LOC_Os12g01490	1.74976	0.831524	myb-like HTH transcriptional regulator family protein
LOC_Os12g01530	52.5564	19.1781	ferritin 4
LOC_Os12g01850	1.00064	0.32371	Pentatricopeptide repeat (PPR) superfamily protein
LOC_Os12g04080	1.47282	0.554315	spermidine hydroxycinnamoyl transferase
LOC_Os12g04990	13.1296	5.74023	long-chain acyl-CoA synthetase 7
LOC_Os12g05050	184.087	68.9504	Aluminium induced protein with YGL and LRDR motifs
LOC_Os12g05330	1.50051	0.373955	Putative adipose-regulatory protein (Seipin)
LOC_Os12g06560	1.3651	0.587531	Putative endonuclease or glycosyl hydrolase
LOC_Os12g06930	6.11499	2.13083
LOC_Os12g08000	5.81993	2.65017	HAD-superfamily hydrolase, subfamily IG, 5\'-nucleotidase
LOC_Os12g08930	1.09928	0.42194
LOC_Os12g09220	1.36633	0.652559
LOC_Os12g10180	1.40907	0.647822	LRR and NB-ARC domains-containing disease resistance protein
LOC_Os12g10290	7.4489	3.71557
LOC_Os12g12130	6.20132	1.97046	receptor like protein 7
LOC_Os12g12950	1.06308	0.498951
LOC_Os12g21784	9.76215	1.3885
LOC_Os12g25160	2.32405	1.03293	MATE efflux family protein
LOC_Os12g25280	6.94846	1.52713
LOC_Os12g25630	3.81333	1.86967	sulfite oxidase
LOC_Os12g32190	2.65641	1.30802	Plant calmodulin-binding protein-related
LOC_Os12g32814	1.68039	0.815774	pleiotropic drug resistance 13
LOC_Os12g32850	1.19588	0.33945	cytochrome P450, family 71, subfamily B, polypeptide 2
LOC_Os12g33300	3.63856	0.837988	nodulin MtN21 /EamA-like transporter family protein
LOC_Os12g34854	3.94321	1.88257	DNA-directed RNA polymerases
LOC_Os12g37970	30.7793	13.2642	myb domain protein 48
LOC_Os12g38040	1.46033	0.706518
LOC_Os12g38700	1.49294	0
LOC_Os12g40390	6.56499	3.05852
LOC_Os12g43490	2.32482	0.788052	osmotin 34
LOC_Os12g43580	2.38409	1.03753
LOC_Os12g43830	3.03133	1.13179
LOC_Os02g01370	1.12267	0
LOC_Os02g01590	9.32147	2.34538	Glycosyl hydrolases family 32 protein
LOC_Os02g03060	1.32206	0.496157	cell division control 2
LOC_Os02g03880	53.6077	18.1799	translocase of outer membrane 22-V
LOC_Os02g05000	4.16368	1.89593
LOC_Os02g05600	1.38985	0.620645
LOC_Os02g05900	1.45104	0.665184	Protein of unknown function, DUF547
LOC_Os02g06560	4.57355	1.82549	Wound-responsive family protein
LOC_Os02g10470	3.71629	1.47233	Calcium-binding EF-hand family protein
LOC_Os02g11760	1.51165	0.729685	pleiotropic drug resistance 12
LOC_Os02g12050	1.91651	0
LOC_Os02g12090	5.61747	1.24673
LOC_Os02g13620	1.07181	0	Protein of unknown function (DUF1677)
LOC_Os02g15860	184.415	11.7114
LOC_Os02g18250	8.9778	0
LOC_Os02g20310	10.3326	2.01576	ARM repeat superfamily protein
LOC_Os02g20330	3.03772	0.434433	Membrane fusion protein Use1
LOC_Os02g26430	1.58994	0.76366	WRKY DNA-binding protein 11
LOC_Os02g28220	18.6767	8.94246	HXXXD-type acyl-transferase family protein
LOC_Os02g28760	2.2919	0
LOC_Os02g29290	1.9273	0.924654
LOC_Os02g32465	1.06585	0.12706
LOC_Os02g34190	9.14832	4.30635
LOC_Os02g34580	6.45803	2.98212	ammonium transporter 2
LOC_Os02g34860	10.9733	3.94779	Regulator of chromosome condensation (RCC1) family protein
LOC_Os02g34960	1.32544	0.621761	Pentatricopeptide repeat (PPR) superfamily protein
LOC_Os02g36440	16.4858	6.8082	Major facilitator superfamily protein
LOC_Os02g36590	5.60841	0.552004	loricrin-related
LOC_Os02g38450	1.86789	0.0755655
LOC_Os02g42210	8.125	3.31263	Tetratricopeptide repeat (TPR)-like superfamily protein
LOC_Os02g43010	1.39984	0.0709785	beta vacuolar processing enzyme
LOC_Os02g43330	3.93438	0.625514	homeobox 7
LOC_Os02g43519	27.3615	13.5045
LOC_Os02g44930	14.3892	5.10234	high mobility group B4
LOC_Os02g45150	2.80615	1.25589	Aluminium activated malate transporter family protein
LOC_Os02g46340	7.40493	3.00623	TOXICOS EN LEVADURA 4
LOC_Os02g46990	5.99647	2.79842	AAA-type ATPase family protein
LOC_Os02g47760	4.19347	1.85269	AAA-type ATPase family protein
LOC_Os02g48780	7.93501	3.52946	BCL-2-associated athanogene 5
LOC_Os02g49060	1.36515	0.543953	amino acid permease 7
LOC_Os02g49310	1.3593	0.616324	D6 protein kinase like 2
LOC_Os02g49710	3.33257	1.44561	RING/U-box superfamily protein
LOC_Os02g50140	67.8036	21.5698	Caleosin-related family protein
LOC_Os02g50404	1.8283	0.608494
LOC_Os02g51550	2.21278	0.910489	Protein of unknown function (DUF581)
LOC_Os02g51810	1.16394	0.506716	translocon at the outer membrane of chloroplasts 64-V
LOC_Os02g52150	25.0388	10.5425	HSP20-like chaperones superfamily protein
LOC_Os02g52220	2.98861	1.25718	Pentatricopeptide repeat (PPR) superfamily protein
LOC_Os02g53320	2.54146	0.509375	Adenine nucleotide alpha hydrolases-like superfamily protein
LOC_Os02g53384	2.11213	0.99591
LOC_Os02g53520	1.25135	0.286152	P-loop containing nucleoside triphosphate hydrolases superfamily protein
LOC_Os02g53890	1.495	0.378875
LOC_Os02g56860	1.81375	0.570236	3-ketoacyl-CoA synthase 12
LOC_Os02g57480	2.79403	0.868177	HXXXD-type acyl-transferase family protein
LOC_Os02g57840	1.72736	0.384696	Remorin family protein
LOC_Os02g57990	4.85208	1.52062	NAD(P)-binding Rossmann-fold superfamily protein
LOC_Os02g58000	2.81123	0
LOC_Os02g02120	2.1008	0.846476	wall associated kinase 5
LOC_Os02g02810	2.2484	0.979146	Single hybrid motif superfamily protein
LOC_Os02g04130	4.35093	2.01181	Protein of unknown function (DUF1645)
LOC_Os02g04640	7.39716	3.6333	myb-like HTH transcriptional regulator family protein
LOC_Os02g05920	2.27775	1.04651	Leucine-rich receptor-like protein kinase family protein
LOC_Os02g06550	536.277	254.085
LOC_Os02g08230	3.66175	1.57011	Fatty acid hydroxylase superfamily
LOC_Os02g09970	1.48438	0.708497
LOC_Os02g10710	1.04258	0.250439	HSP20-like chaperones superfamily protein
LOC_Os02g10880	2.78768	0.781353	indole-3-acetate beta-D-glucosyltransferase
LOC_Os02g11920	66.423	0
LOC_Os02g14929	5.71655	1.59903	TCP-1/cpn60 chaperonin family protein
LOC_Os02g15700	1.7745	0.84755
LOC_Os02g20040	1.71763	0.538495
LOC_Os02g20860	10.7076	5.27625
LOC_Os02g27450	1.11418	0.546781
LOC_Os02g29774	3.31976	1.37143
LOC_Os02g30100	5.21746	2.38512	cytochrome P450, family 81, subfamily D, polypeptide 5
LOC_Os02g32580	5.20025	1.81206
LOC_Os02g32680	1.6926	0.563388	Concanavalin A-like lectin protein kinase family protein
LOC_Os02g32690	2.38625	1.1174	pleiotropic drug resistance 9
LOC_Os02g32760	12.6727	5.31253	60S acidic ribosomal protein family
LOC_Os02g34410	1.29698	0.34866	plant U-box 25
LOC_Os02g35710	4.3645	0.299229
LOC_Os02g37180	1.68862	0.183999	Copper transport protein family
LOC_Os02g39320	49.8751	23.6715
LOC_Os02g40460	3.84119	1.61041	polyribonucleotide nucleotidyltransferase, putative
LOC_Os02g40784	6.65402	2.39953	Fatty acid hydroxylase superfamily
LOC_Os02g40840	8.59332	4.15242	Long-chain fatty alcohol dehydrogenase family protein
LOC_Os02g41590	55.4566	26.8549	adenosine kinase 2
LOC_Os02g43194	6.48876	3.11596	aldehyde dehydrogenase 3F1
LOC_Os02g44470	1.62364	0.46156	actin depolymerizing factor 11
LOC_Os02g44920	1.11769	0.53841	Protein kinase superfamily protein
LOC_Os02g46370	1.01399	0
LOC_Os02g46800	1.41965	0.545902
LOC_Os02g47430	1.78507	0.693546	allantoate amidohydrolase
LOC_Os02g47600	88.4032	32.6215	pyrophosphorylase 1
LOC_Os02g47810	1.2886	0.495034	Dof-type zinc finger DNA-binding family protein
LOC_Os02g48330	1.24936	0.597426	hydroxy methylglutaryl CoA reductase 1
LOC_Os02g48360	6.4865	2.73004	Phosphofructokinase family protein
LOC_Os02g49480	7.6409	2.15274	basic helix-loop-helix (bHLH) DNA-binding superfamily protein
LOC_Os02g49780	18.0032	8.64297	Fcf2 pre-rRNA processing protein
LOC_Os02g50960	25.6414	12.3499	Auxin efflux carrier family protein
LOC_Os02g51119	3.5602	1.54483
LOC_Os02g52010	29.9453	9.14738	Phosphate-responsive 1 family protein
LOC_Os02g52460	1.204	0.580188	zinc knuckle (CCHC-type) family protein
LOC_Os02g54340	43.4843	18.4766	regulatory particle triple-A 1A
LOC_Os02g55134	19.6016	8.70157	cytochrome c oxidase 17
LOC_Os02g56310	19.2554	8.44882	phosphoenolpyruvate carboxylase kinase 2
LOC_Os02g56560	3.48075	1.19762	casein kinase I-like 10
LOC_Os03g02530	1.89091	0.787599	RHOMBOID-like 2
LOC_Os03g02610	4.02655	1.45663	endoxyloglucan transferase A3
LOC_Os03g03724	97.7906	19.5601
LOC_Os03g03740	1.43489	0
LOC_Os03g05430	2.27476	0.957322	Peptidase S24/S26A/S26B/S26C family protein
LOC_Os03g05910	36.8554	15.062	FAD/NAD(P)-binding oxidoreductase family protein
LOC_Os03g08170	3.61627	1.00345	Protein kinase superfamily protein
LOC_Os03g08900	1.5081	0.487881	MATE efflux family protein
LOC_Os03g08970	12.3537	5.44169
LOC_Os03g09030	6.47005	2.30202	Putative glycosyl hydrolase of unknown function (DUF1680)
LOC_Os03g09900	88.9348	43.4798	Auxin-responsive family protein
LOC_Os03g10030	7.06277	3.2904	Uncharacterised protein family (UPF0497)
LOC_Os03g10100	14.8649	6.80832	polyol/monosaccharide transporter 5
LOC_Os03g11380	1.93046	0.935188	soluble N-ethylmaleimide-sensitive factor adaptor protein 33
LOC_Os03g11440	29.2126	14.1936	SecY protein transport family protein
LOC_Os03g11450	4.93551	2.0404
LOC_Os03g11670	1.82005	0.773706	pentatricopeptide (PPR) repeat-containing protein
LOC_Os03g11680	1.06454	0.295148	zinc finger protein 8
LOC_Os03g12660	12.8905	3.95711	Cytochrome P450 superfamily protein
LOC_Os03g13540	5.50868	1.17833	purple acid phosphatase 3
LOC_Os03g14910	1.7031	0.440771
LOC_Os03g15260	3.97085	1.73569
LOC_Os03g15340	1.96357	0	plantacyanin
LOC_Os03g15370	9.6448	3.07386	Ubiquitin supergroup;Ribosomal protein L40e
LOC_Os03g15380	1.96144	0.77651	ubiquitin 9
LOC_Os03g17200	2.3508	0	Plant protein 1589 of unknown function
LOC_Os03g18850	7.6717	3.72688	PYR1-like 2
LOC_Os03g19709	16.381	8.09646
LOC_Os03g19720	377.151	169.624	Ca2+-binding protein 1
LOC_Os03g20570	6.61761	3.23951	Cytidine/deoxycytidylate deaminase family protein
LOC_Os03g21230	9.04119	3.21474	Leucine-rich repeat protein kinase family protein
LOC_Os03g22170	2.17494	0.128381	ethylene-responsive element binding protein
LOC_Os03g24610	1.25968	0.579005	DNAse I-like superfamily protein
LOC_Os03g25450	7.47782	2.32369	homologue of NAP57
LOC_Os03g26800	1.34997	0.226223	Bifunctional inhibitor/lipid-transfer protein/seed storage 2S albumin superfamily protein
LOC_Os03g37240	1.70159	0.835167
LOC_Os03g39530	2.5649	1.25246
LOC_Os03g40670	9.60904	4.42837	PLC-like phosphodiesterases superfamily protein
LOC_Os03g41820	1.82307	0.88542
LOC_Os03g44380	3.69814	1.24161	nine-cis-epoxycarotenoid dioxygenase 3
LOC_Os03g45790	11.2472	4.73308
LOC_Os03g46310	8.52643	3.95851	ARM repeat superfamily protein
LOC_Os03g46600	9.90673	4.11064	Leucine-rich repeat (LRR) family protein
LOC_Os03g47034	7.34316	3.08972
LOC_Os03g47260	1.72765	0.804242
LOC_Os03g48904	14.4476	7.21981	Ankyrin repeat family protein
LOC_Os03g50960	104.976	48.6399	azelaic acid induced 1
LOC_Os03g51200	18.8515	8.00343	gamma histone variant H2AX
LOC_Os03g51479	4.57014	1.65519	Maf-like protein
LOC_Os03g53390	2.50315	0.830206
LOC_Os03g53845	17.5313	8.69638
LOC_Os03g54130	3.03812	0.841847	senescence-associated gene 12
LOC_Os03g55776	32.6278	11.4099
LOC_Os03g56540	13.2248	5.41155	Chaperone DnaJ-domain superfamily protein
LOC_Os03g57520	1.10429	0.175717	VQ motif-containing protein
LOC_Os03g58010	17.8162	7.03217	Acyl-CoA N-acyltransferases (NAT) superfamily protein
LOC_Os03g58030	1.29963	0.437433	Acyl-CoA N-acyltransferases (NAT) superfamily protein
LOC_Os03g58650	2.65171	1.23522
LOC_Os03g58940	23.6786	10.7908	Bifunctional inhibitor/lipid-transfer protein/seed storage 2S albumin superfamily protein
LOC_Os03g58980	16.8521	6.55561	germin-like protein 4
LOC_Os03g59180	30.1764	12.2799
LOC_Os03g59280	1.13946	0.056436	Cupredoxin superfamily protein
LOC_Os03g61090	99.671	35.0574
LOC_Os03g01140	8.86388	2.48573	AMP-dependent synthetase and ligase family protein
LOC_Os03g02070	6.83999	2.26695	Copper transport protein family
LOC_Os03g02310	14.8128	7.11228	Nucleic acid-binding, OB-fold-like protein
LOC_Os03g03910	2006.47	998.586	catalase 2
LOC_Os03g04970	19.7513	6.76164	heat shock protein 60
LOC_Os03g05700	5.86566	2.21363
LOC_Os03g05870	31.647	11.3086	chloroplast sulfur E
LOC_Os03g06390	17.7322	8.69257
LOC_Os03g06430	1.0358	0	Protein of unknown function (DUF1677)
LOC_Os03g06980	5.68651	2.25938	Alba DNA/RNA-binding protein
LOC_Os03g08470	8.58102	2.42412	related to AP2 2
LOC_Os03g08490	23.3589	11.4258	Integrase-type DNA-binding superfamily protein
LOC_Os03g09170	7.77012	3.35546	related to AP2 4
LOC_Os03g11160	6.27604	0.922947
LOC_Os03g11220	42.4684	18.0117	nodulin-related protein 1
LOC_Os03g11690	1.02761	0.0428516	Pentatricopeptide repeat (PPR) superfamily protein
LOC_Os03g13030	43.9293	17.1637	alpha/beta-Hydrolases superfamily protein
LOC_Os03g14880	3.62229	1.18366
LOC_Os03g15080	7.72647	2.64613
LOC_Os03g15530	15.0456	6.42753	Protein of unknown function (DUF3049)
LOC_Os03g16020	13.7569	6.08	HSP20-like chaperones superfamily protein
LOC_Os03g16040	3.08142	0	HSP20-like chaperones superfamily protein
LOC_Os03g16170	2.70539	1.12743	highly ABA-induced PP2C gene 2
LOC_Os03g16610	1.07633	0.0885794	laccase 17
LOC_Os03g17340	2.06022	0.837504	ARM repeat superfamily protein
LOC_Os03g18500	6.59001	2.97766	Mitochondrial import inner membrane translocase subunit Tim17/Tim22/Tim23 family protein
LOC_Os03g19436	3.49005	1.39604
LOC_Os03g20740	2.23204	0.662925
LOC_Os03g21060	8.91741	4.14353	NAC domain containing protein 47
LOC_Os03g22720	47.8845	19.7661
LOC_Os03g24560	2.85814	0.405504
LOC_Os03g25050	38.1354	13.051	chaperonin 10
LOC_Os03g29850	68.35	29.1282	zinc transporter 11 precursor
LOC_Os03g30000	5.59166	2.77887	galacturonosyltransferase 11
LOC_Os03g30240	6.10764	2.56476	UDP-glucosyl transferase 88A1
LOC_Os03g31740	3.77673	1.85547	ZCF37
LOC_Os03g36960	16.3017	5.31987
LOC_Os03g38350	14.319	2.65828
LOC_Os03g39230	1.25619	0.599182	Cysteine proteinases superfamily protein
LOC_Os03g40194	4.36712	1.98304	NB-ARC domain-containing disease resistance protein
LOC_Os03g42380	3.43693	0.486963
LOC_Os03g42770	6.03388	2.48	Transducin/WD40 repeat-like superfamily protein
LOC_Os03g43970	6.23456	1.32339	amino acid transporter 1
LOC_Os03g44430	3.31957	0.631734	Ubiquitin carboxyl-terminal hydrolase family protein
LOC_Os03g44740	38.9875	16.8489	Cytochrome P450 superfamily protein
LOC_Os03g46940	3.67491	0	ADP-ribosylation factor C1
LOC_Os03g47280	1.54786	0.308553	VQ motif-containing protein
LOC_Os03g48230	3.66472	1.54995
LOC_Os03g50130	155.591	70.3614
LOC_Os03g50160	9.92658	3.56587	plantacyanin
LOC_Os03g51440	5.1113	2.06232	Leucine-rich repeat protein kinase family protein
LOC_Os03g51459	16.2536	7.6365
LOC_Os03g51470	2.47858	0.48089
LOC_Os03g51680	2.33013	1.13819	zinc ion binding
LOC_Os03g51920	53.9357	18.2578	ethylene-dependent gravitropism-deficient and yellow-green-like 3
LOC_Os03g53150	79.5713	20.1269	indoleacetic acid-induced protein 16
LOC_Os03g55034	1.6743	0.181051
LOC_Os03g55090	8.6092	2.87954	Glycosyl transferase, family 35
LOC_Os03g55400	1.3634	0
LOC_Os03g56250	10.5721	5.20796	Leucine-rich repeat protein kinase family protein
LOC_Os03g56610	3.31788	1.42886	Protein of unknown function (DUF1068)
LOC_Os03g57120	14.1781	6.95883	root FNR 1
LOC_Os03g57200	17.4795	3.95819	glutathione S-transferase TAU 19
LOC_Os03g58610	2.26466	1.01136
LOC_Os03g59160	1.93905	0.798368	elongation factor P (EF-P) family protein
LOC_Os03g60810	1.35142	0	Concanavalin A-like lectin protein kinase family protein
LOC_Os03g61230	1.06557	0
LOC_Os03g61470	5.00765	1.49803	PLANT CADMIUM RESISTANCE 2
LOC_Os03g62480	7.42549	2.61131	UDP-glucosyl transferase 88A1
LOC_Os03g62490	16.02	5.10494	prohibitin 2
LOC_Os03g64340	2.28605	0.401037	Heavy metal transport/detoxification superfamily protein
LOC_Os04g02060	2.35668	1.13764
LOC_Os04g08828	1.72203	0.21893	cytochrome P450, family 79, subfamily B, polypeptide 2
LOC_Os04g09540	1.72971	0.766445	alpha/beta-Hydrolases superfamily protein
LOC_Os04g10750	19.6488	7.04094	phosphate transporter 1;5
LOC_Os04g13190	1.17081	0
LOC_Os04g15660	1.77503	0.733196	Leucine-rich repeat protein kinase family protein
LOC_Os04g16140	8.98836	4.14908
LOC_Os04g16728	1.32587	0	chloroplast ribosomal protein S15
LOC_Os04g20070	1.82312	0.542551	NAD(P)-binding Rossmann-fold superfamily protein
LOC_Os04g20280	10.0209	4.9676	Protein-tyrosine phosphatase-like, PTPLA
LOC_Os04g22330	4.84814	1.3736	CAP (Cysteine-rich secretory proteins, Antigen 5, and Pathogenesis-related 1 protein) superfamily protein
LOC_Os04g22380	16.1023	7.52168	NAD(P)-binding Rossmann-fold superfamily protein
LOC_Os04g27060	57.9684	22.4986	NAD(P)-linked oxidoreductase superfamily protein
LOC_Os04g28040	1.86423	0.709828	kinase interacting family protein
LOC_Os04g29580	1.39579	0.318746	wall-associated kinase 2
LOC_Os04g30490	7.93265	3.77041	MATE efflux family protein
LOC_Os04g32920	25.9344	6.60273	high affinity K+ transporter 5
LOC_Os04g34370	1.13174	0.335692	S-locus lectin protein kinase family protein
LOC_Os04g34580	5.21156	2.16865	FAD/NAD(P)-binding oxidoreductase family protein
LOC_Os04g34610	30.1866	14.7106	SET domain-containing protein
LOC_Os04g35010	40.3372	19.6507	basic helix-loop-helix (bHLH) DNA-binding superfamily protein
LOC_Os04g35140	3.6602	1.65154	Subtilase family protein
LOC_Os04g37970	1.12684	0.397987	Major facilitator superfamily protein
LOC_Os04g38520	25.2928	12.0202	loricrin-related
LOC_Os04g38530	6.78992	2.68589	Galactose mutarotase-like superfamily protein
LOC_Os04g40050	4.50687	1.37961
LOC_Os04g40370	5.17708	2.44481	F-box/RNI-like/FBD-like domains-containing protein
LOC_Os04g41229	2.75295	0.995103	basic helix-loop-helix (bHLH) DNA-binding superfamily protein
LOC_Os04g41350	1.04698	0.518174	amino acid permease 6
LOC_Os04g42560	1.7093	0
LOC_Os04g42690	2.00778	0.381154	UDP-Glycosyltransferase superfamily protein
LOC_Os04g42920	7.29448	3.4444	Isocitrate/isopropylmalate dehydrogenase family protein
LOC_Os04g43060	9.01066	4.3109	RmlC-like cupins superfamily protein
LOC_Os04g43400	5.02555	2.22737	beta-glucosidase 45
LOC_Os04g44320	16.7634	7.84969	YELLOW STRIPE like 7
LOC_Os04g44930	1.71246	0.715997
LOC_Os04g45020	3.69295	1.65539	myb domain protein 18
LOC_Os04g45480	4.82423	1.72054	stress-inducible protein, putative
LOC_Os04g45834	6.42674	1.7435	Protein of unknown function, DUF584
LOC_Os04g46190	17.7483	7.77032	ubiquitin C-terminal hydrolase 3
LOC_Os04g47360	15.4699	2.3064	Prolyl oligopeptidase family protein
LOC_Os04g50060	3.91988	1.6846	SCARECROW-like 14
LOC_Os04g51100	2.24021	0.929727	plastid transcriptionally active 17
LOC_Os04g52190	10.7459	4.91294	VACUOLAR SORTING RECEPTOR 7
LOC_Os04g52260	2052.8	592.766	Bifunctional inhibitor/lipid-transfer protein/seed storage 2S albumin superfamily protein
LOC_Os04g54474	11.4653	5.6689	TGACG motif-binding factor 4
LOC_Os04g54620	5.12277	1.82061
LOC_Os04g55200	1.4499	0.315928	Coatomer epsilon subunit
LOC_Os04g55710	127.013	44.1235	N-terminal nucleophile aminohydrolases (Ntn hydrolases) superfamily protein
LOC_Os04g58770	1.5548	0.685635
LOC_Os04g59540	2.49803	0.926714	FORMS APLOID AND BINUCLEATE CELLS 1A
LOC_Os04g05010	32.3068	15.854
LOC_Os04g08550	23.2835	9.44112	NAD(P)-linked oxidoreductase superfamily protein
LOC_Os04g09260	1.74081	0.549941	HXXXD-type acyl-transferase family protein
LOC_Os04g11790	1.08207	0.503422	F-box family protein
LOC_Os04g11962	2.32465	0.482291
LOC_Os04g12480	2.47803	1.23856	pumilio 2
LOC_Os04g12960	2.58399	1.18829	UDP-glucosyltransferase 74F2
LOC_Os04g14810	1.60236	0.58788	Polynucleotidyl transferase, ribonuclease H-like superfamily protein
LOC_Os04g21800	4.32815	2.03043
LOC_Os04g22130	2.83245	0.893106
LOC_Os04g29960	1.12132	0.258651	wall-associated kinase 2
LOC_Os04g30010	1.86525	0.486156	wall-associated kinase 2
LOC_Os04g31820	8.5842	0	Protein of unknown function (DUF 3339)
LOC_Os04g34270	2.91304	1.27808	S-locus lectin protein kinase family protein
LOC_Os04g35520	40.7932	18.0343	stromal ascorbate peroxidase
LOC_Os04g37670	4.80976	2.30946
LOC_Os04g38620	16.9054	6.84984	NAP1-related protein 2
LOC_Os04g38830	1.09851	0.415083
LOC_Os04g39340	1.12528	0.336052
LOC_Os04g39380	8.41717	0.887315	Heavy metal transport/detoxification superfamily protein
LOC_Os04g40010	1.86167	0.911377	Pentatricopeptide repeat (PPR-like) superfamily protein
LOC_Os04g41238	1.62929	0.782232
LOC_Os04g41300	6.69721	3.0969	Ribosome recycling factor
LOC_Os04g42120	1.82028	0	damaged DNA binding;DNA-directed DNA polymerases
LOC_Os04g43380	1.17237	0.585604	beta-glucosidase 47
LOC_Os04g43750	8.51812	4.1673	adenosine kinase 2
LOC_Os04g44830	49.4346	23.947	thioredoxin M-type 4
LOC_Os04g45900	30.8006	13.3499	YELLOW STRIPE like 2
LOC_Os04g47380	3.09281	1.51289	Pseudouridine synthase family protein
LOC_Os04g48070	3.06241	0.830312	Homeobox-leucine zipper family protein / lipid-binding START domain-containing protein
LOC_Os04g49110	16.3544	7.26635	SCARECROW-like 8
LOC_Os04g49220	2.76799	1.14904
LOC_Os04g49620	13.3367	5.8505	Protein of unknown function (DUF581)
LOC_Os04g49650	1.3144	0.0950145	Protein of unknown function (DUF581)
LOC_Os04g49660	14.8727	4.6968	Protein of unknown function (DUF581)
LOC_Os04g51140	2.76688	1.32722
LOC_Os04g51150	48.9977	21.4738	alternative oxidase 1A
LOC_Os04g51450	2.76016	0.339646	xyloglucan endotransglucosylase/hydrolase 25
LOC_Os04g51820	6.48109	3.08354	high-affinity K+ transporter 1
LOC_Os04g52780	2.85428	0.573154	Leucine-rich receptor-like protein kinase family protein
LOC_Os04g52820	1.59005	0.701265
LOC_Os04g53180	1.28662	0.452754
LOC_Os04g53840	1.68619	0.334543
LOC_Os04g53996	4.58768	2.16356	S-domain-1 13
LOC_Os04g54110	1.43227	0.383515	S-locus lectin protein kinase family protein
LOC_Os04g55240	1.01778	0.219627	VQ motif-containing protein
LOC_Os04g58734	1.89806	0.542921
LOC_Os04g58860	1.9757	0.628795	Late embryogenesis abundant (LEA) hydroxyproline-rich glycoprotein family
LOC_Os04g58890	12.9281	6.17539
LOC_Os05g02040	1.10786	0.424182	Replication factor-A protein 1-related
LOC_Os05g02250	34.8064	17.2243
LOC_Os05g03060	1.06462	0.470516
LOC_Os05g03590	5.49746	1.73385
LOC_Os05g06540	1.45128	0.672086
LOC_Os05g07080	1.61127	0.326007	S-locus lectin protein kinase family protein
LOC_Os05g07890	30.3697	14.5367	Embryo-specific protein 3, (ATS3)
LOC_Os05g10930	7.72587	2.02461	Thioredoxin superfamily protein
LOC_Os05g11320	6.19941	1.36154	metallothionein 3
LOC_Os05g13770	1.56311	0.503505	Concanavalin A-like lectin protein kinase family protein
LOC_Os05g15620	4.82791	0
LOC_Os05g18750	1.34386	0.229917	Ribosomal protein L25/Gln-tRNA synthetase, anti-codon-binding domain
LOC_Os05g23393	6.37594	2.91066
LOC_Os05g25650	50.7079	23.0665
LOC_Os05g28770	1.62267	0.677046	lipoxygenase 3
LOC_Os05g29150	1.71132	0.158199	RING-H2 finger A3A
LOC_Os05g31160	1.82586	0.454218	peptide chain release factor, putative
LOC_Os05g32860	10.2444	4.87797
LOC_Os05g33110	5.68074	1.77506	alpha/beta-Hydrolases superfamily protein
LOC_Os05g33700	10.2756	3.68505	Phosphate-responsive 1 family protein
LOC_Os05g33920	1.60135	0.701055	Pentatricopeptide repeat (PPR) superfamily protein
LOC_Os05g34830	37.6626	12.7262	NAC (No Apical Meristem) domain transcriptional regulator superfamily protein
LOC_Os05g34980	5.44649	0.307333	amino acid permease 2
LOC_Os05g35910	5.95426	1.57032	Protein of unknown function (DUF1218)
LOC_Os05g36000	5.84186	2.85086	Thioesterase superfamily protein
LOC_Os05g37190	1.84635	0.145305	WIP domain protein 4
LOC_Os05g38140	20.0568	6.36336	basic helix-loop-helix (bHLH) DNA-binding superfamily protein
LOC_Os05g38350	5.65587	1.82768	glycerol-3-phosphate acyltransferase 5
LOC_Os05g39150	1.99114	0.972223
LOC_Os05g39260	3.34323	1.26402	RING/U-box superfamily protein
LOC_Os05g39610	2.01736	0.379369	exocyst subunit exo70 family protein B1
LOC_Os05g40010	50.1306	13.5544	Bifunctional inhibitor/lipid-transfer protein/seed storage 2S albumin superfamily protein
LOC_Os05g42000	1.61025	0.523243	Peroxidase superfamily protein
LOC_Os05g42120	3.46828	1.53372	HSP20-like chaperones superfamily protein
LOC_Os05g43240	7.93193	3.42101	Mannose-binding lectin superfamily protein
LOC_Os05g44060	2.31997	0.53538
LOC_Os05g44420	40.63	19.3692
LOC_Os05g45410	12.7844	4.84024	heat shock transcription factor A4A
LOC_Os05g45980	1.36808	0.489735	Microtubule associated protein (MAP65/ASE1) family protein
LOC_Os05g46310	2.19063	0.410179
LOC_Os05g46610	1.43597	0.602962	myb domain protein 86
LOC_Os05g46840	3.20739	0.442224
LOC_Os05g47700	43.5825	17.3031	Bifunctional inhibitor/lipid-transfer protein/seed storage 2S albumin superfamily protein
LOC_Os05g48290	7.83501	3.06548	TCP-1/cpn60 chaperonin family protein
LOC_Os05g50080	1.24365	0.418042	Zinc finger C-x8-C-x5-C-x3-H type family protein
LOC_Os05g50640	1.01967	0.258663
LOC_Os05g50654	8.72983	3.29418	Mitochondrial outer membrane translocase complex, subunit Tom7
LOC_Os05g51690	39.0921	16.6755	CCT motif family protein
LOC_Os05g02200	63.9967	23.0084	receptor-like protein kinase-related family protein
LOC_Os05g02754	1.08661	0.490264
LOC_Os05g03210	1.48491	0.65845
LOC_Os05g03760	17.0993	6.17922	zinc finger (CCCH-type) family protein
LOC_Os05g05660	1.04146	0.0698145	Tudor/PWWP/MBT superfamily protein
LOC_Os05g06320	3.08857	1.24313	Signal transduction histidine kinase, hybrid-type, ethylene sensor
LOC_Os05g06460	4.18813	1.75545	lipoamide dehydrogenase 1
LOC_Os05g10840	1.6178	0.538733	calmodulin-binding family protein
LOC_Os05g11810	9.08606	1.79845	Arabidopsis thaliana gibberellin 2-oxidase 1
LOC_Os05g14940	1.93589	0.887566
LOC_Os05g20450	2.21332	1.07615
LOC_Os05g26660	1.99463	0.386353	NAD(P)H dehydrogenase B3
LOC_Os05g28630	5.68083	1.94729	Plant protein of unknown function (DUF828)
LOC_Os05g28750	1614.03	113.458	Ribosomal L29e protein family
LOC_Os05g29680	4.43595	1.60362
LOC_Os05g29990	31.2058	14.7888	NAD(P)-binding Rossmann-fold superfamily protein
LOC_Os05g30690	7.95705	0	mitochondrial editing factor 19
LOC_Os05g31890	1.01344	0.420786	Eukaryotic aspartyl protease family protein
LOC_Os05g33310	25.4159	12.0876	oxidoreductase, 2OG-Fe(II) oxygenase family protein
LOC_Os05g33780	2.65855	1.07134
LOC_Os05g34150	22.2466	8.44629	glutathione S-transferase tau 7
LOC_Os05g34320	1.37932	0.450304	beta-hexosaminidase 3
LOC_Os05g35500	2.29411	1.12383	myb domain protein 4
LOC_Os05g36020	1.25124	0
LOC_Os05g37920	1.12856	0.276145
LOC_Os05g38210	3.23116	1.56511	Mitochondrial glycoprotein family protein
LOC_Os05g38290	5.08749	2.05188	highly ABA-induced PP2C gene 2
LOC_Os05g38460	2.21739	0.877449	myb domain protein 3r-3
LOC_Os05g41080	1.01438	0.459295	Histone superfamily protein
LOC_Os05g41180	21.5086	7.50033	20S proteasome alpha subunit G1
LOC_Os05g41460	65.5348	29.3033
LOC_Os05g41490	3.87723	1.02269	EID1-like 3
LOC_Os05g43130	1.22609	0.583844	Ribosomal RNA processing Brix domain protein
LOC_Os05g45100	1.1591	0.063647	UDP-glucosyl transferase 88A1
LOC_Os05g46290	11.5638	4.25542	heat shock protein 60-3A
LOC_Os05g46950	5.42948	0.645956
LOC_Os05g47500	1.87762	0.686931	P-glycoprotein 11
LOC_Os05g48640	1.70929	0.548752	RHO guanyl-nucleotide exchange factor 8
LOC_Os05g48680	2.27409	0.739482
LOC_Os05g48880	2.02302	0.978873	RING/U-box superfamily protein
LOC_Os05g49390	1.31063	0.557462
LOC_Os05g50500	25.0558	6.77475	Plant basic secretory protein (BSP) family protein
LOC_Os05g50610	3.22266	1.32106	WRKY DNA-binding protein 28
LOC_Os05g50820	3.0331	1.36939
LOC_Os06g01350	6.05978	1.8802	HXXXD-type acyl-transferase family protein
LOC_Os06g02830	1.8159	0.811415	Protein of unknown function (DUF594)
LOC_Os06g03590	2.72328	0.719801
LOC_Os06g03790	10.4051	4.73724	ribosomal protein L29 family protein
LOC_Os06g04200	4.81215	1.95002	UDP-Glycosyltransferase superfamily protein
LOC_Os06g06360	3.02475	1.0357	WRKY family transcription factor
LOC_Os06g06920	2.60207	1.2919	S-locus lectin protein kinase family protein
LOC_Os06g08460	2.99911	1.1697	exocyst subunit exo70 family protein F1
LOC_Os06g10750	2.91677	0.0414602	nodulin MtN21 /EamA-like transporter family protein
LOC_Os06g10840	2.2988	0.971275
LOC_Os06g12320	17.1032	7.56919	Transmembrane amino acid transporter family protein
LOC_Os06g12950	2.25894	1.02706
LOC_Os06g13330	1.78456	0.213301	ERECTA-like 1
LOC_Os06g13870	12.1454	5.40756	ARM repeat superfamily protein
LOC_Os06g21230	44.4837	17.623
LOC_Os06g21240	1.26818	0.409659
LOC_Os06g22070	14.2163	6.7862	Mitochondrial glycoprotein family protein
LOC_Os06g22660	3.31507	1.24274
LOC_Os06g23210	5.47112	2.64549	ribosomal protein L30 family protein
LOC_Os06g25250	1.25518	0.487249	RNAse II-like 1
LOC_Os06g29710	1.75259	0.286026	F-box/RNI-like/FBD-like domains-containing protein
LOC_Os06g33170	2.91612	1.41066	exocyst complex component sec15B
LOC_Os06g35050	1.13735	0.508726	prephenate dehydrogenase family protein
LOC_Os06g35470	7.92861	3.35813	Ribosomal protein L1p/L10e family
LOC_Os06g37010	5.55505	1.49092	zinc transporter 4 precursor
LOC_Os06g38870	6.97919	1.56361
LOC_Os06g39120	192.001	63.2907
LOC_Os06g39880	1.35577	0.633667	Cytochrome P450 superfamily protein
LOC_Os06g44190	115.567	30.7842
LOC_Os06g45540	3.86152	1.1853	PLATZ transcription factor family protein
LOC_Os06g45580	1.92017	0.411757	RING/U-box superfamily protein
LOC_Os06g46960	1.6845	0.478679	Polynucleotidyl transferase, ribonuclease H-like superfamily protein
LOC_Os06g47780	4.7351	2.24115
LOC_Os06g48850	1.01075	0.337363	SAUR-like auxin-responsive protein family
LOC_Os06g50900	1.08868	0.0586315	basic helix-loop-helix (bHLH) DNA-binding superfamily protein
LOC_Os06g02010	14.8811	6.89565
LOC_Os06g02490	117.679	33.677	acyl-CoA-binding protein 6
LOC_Os06g02540	20.4988	4.29111
LOC_Os06g02930	3.45558	1.25656
LOC_Os06g03165	1.05563	0.387411
LOC_Os06g03540	3.90046	1.86616	oligopeptide transporter 7
LOC_Os06g04090	2.78669	1.29458	NAC (No Apical Meristem) domain transcriptional regulator superfamily protein
LOC_Os06g04900	2.5602	1.1646	Major facilitator superfamily protein
LOC_Os06g05355	1.18648	0.0967603
LOC_Os06g06380	1.54144	0.716102	NB-ARC domain-containing disease resistance protein
LOC_Os06g06480	1.82595	0.613159	Histone superfamily protein
LOC_Os06g07040	5.31646	0.399523	indole-3-acetic acid inducible 31
LOC_Os06g08510	1.97521	0.842726
LOC_Os06g09820	1.6735	0.594175
LOC_Os06g11210	2.45205	0.135727	12-oxophytodienoate reductase 1
LOC_Os06g11610	22.3963	10.5422	HSP20-like chaperones superfamily protein
LOC_Os06g11980	24.3997	9.7318	Protein of unknown function (DUF581)
LOC_Os06g12310	9.10529	2.97268	NOD26-like intrinsic protein 4;2
LOC_Os06g13020	1.54937	0.574423	DNA polymerase lambda (POLL)
LOC_Os06g13320	2.10971	0.318651	S-domain-2 5
LOC_Os06g13880	1.65926	0.320423
LOC_Os06g14240	12.1135	4.21006	HSP20-like chaperones superfamily protein
LOC_Os06g17400	1.68493	0.176965
LOC_Os06g18960	1.61089	0.483135	Ankyrin repeat family protein
LOC_Os06g19640	8.57452	3.7704	decoy
LOC_Os06g20900	2.15445	0.939962
LOC_Os06g22030	3.11743	1.05367	AT hook motif DNA-binding family protein
LOC_Os06g22560	1.5038	0.457687	Formyl transferase
LOC_Os06g25460	7.19185	0
LOC_Os06g26270	1.31898	0.085273	B-cell receptor-associated 31-like
LOC_Os06g30400	1.23452	0
LOC_Os06g30420	1.47125	0.411436	Pentatricopeptide repeat (PPR) superfamily protein
LOC_Os06g32910	1.96163	0	PLAC8 family protein
LOC_Os06g33520	5.11709	2.16521	P-loop containing nucleoside triphosphate hydrolases superfamily protein
LOC_Os06g33610	3.39736	1.47232	cyclic nucleotide gated channel 1
LOC_Os06g36890	1.59312	0.610791	UDP-Glycosyltransferase superfamily protein
LOC_Os06g38340	2.58355	0.841204	Leucine-rich repeat protein kinase family protein
LOC_Os06g38764	37.6353	8.22786
LOC_Os06g38830	5.29106	1.8487	Leucine-rich repeat protein kinase family protein
LOC_Os06g40570	1.58665	0.542939	C2 calcium/lipid-binding and GRAM domain containing protein
LOC_Os06g42470	2.7826	1.33363
LOC_Os06g42770	1.64632	0.645384	Intron maturase, type II family protein
LOC_Os06g45250	2.46326	0.804613	Pseudouridine synthase family protein
LOC_Os06g45710	21.8167	9.80659	phosphoglycerate kinase
LOC_Os06g46920	8.43982	2.15296	NAD(P)-binding Rossmann-fold superfamily protein
LOC_Os06g47470	3.74003	1.62993	cysteine-rich RLK (RECEPTOR-like protein kinase) 5
LOC_Os06g47620	1.66883	0.164226	IAA-leucine resistant (ILR)-like gene 6
LOC_Os06g48810	1.23109	0.172292	high-affinity K+ transporter 1
LOC_Os06g48860	3.05367	1.08815	SAUR-like auxin-responsive protein family
LOC_Os06g48960	78.1831	37.0194	AIG2-like (avirulence induced gene) family protein
LOC_Os06g50060	3.07133	0.497604	RAB GTPase homolog A3
LOC_Os06g50090	12.1851	1.12287	Putative membrane lipoprotein
LOC_Os07g06460	3.61524	1.3395	GCK domain-containing protein
LOC_Os07g07230	6.78453	2.32988	Leucine-rich repeat protein kinase family protein
LOC_Os07g07410	21.0818	8.14241	2-oxoglutarate (2OG) and Fe(II)-dependent oxygenase superfamily protein
LOC_Os07g07440	2.94562	0.856125	NAD(P)-binding Rossmann-fold superfamily protein
LOC_Os07g07520	2.40577	0.984866	F-box family protein
LOC_Os07g07760	8.54834	3.03403
LOC_Os07g08140	1.23619	0.417886	heat shock transcription factor A6B
LOC_Os07g08729	3.92977	1.91752	KU70 homolog
LOC_Os07g09330	21.6741	10.4742	myo-inositol monophosphatase like 2
LOC_Os07g09914	2.69164	1.10993
LOC_Os07g10350	8.07381	4.01964	RNA binding;RNA binding
LOC_Os07g12330	3.26385	1.5445	Tryptophan/tyrosine permease
LOC_Os07g12340	18.6028	5.47698	NAC domain containing protein 102
LOC_Os07g13800	2.59447	0.922763	UDP-glucosyl transferase 76C2
LOC_Os07g15020	1.78108	0.60117
LOC_Os07g17970	2.0788	0.612075	AMP-dependent synthetase and ligase family protein
LOC_Os07g18990	49.1031	16.6136	Bifunctional inhibitor/lipid-transfer protein/seed storage 2S albumin superfamily protein
LOC_Os07g23570	18.9769	8.57316	cytochrome P450, family 709, subfamily B, polypeptide 2
LOC_Os07g31390	2.88962	0.196039	expansin-like B1
LOC_Os07g31430	1.72806	0.647181	EXORDIUM like 5
LOC_Os07g31670	20.2725	9.77505
LOC_Os07g32950	1.04882	0.47227	DNAJ heat shock family protein
LOC_Os07g33240	69.4606	28.0635	endoribonuclease L-PSP family protein
LOC_Os07g34720	1.23309	0.214993	Late embryogenesis abundant (LEA) hydroxyproline-rich glycoprotein family
LOC_Os07g35290	2.28004	1.07713	cysteine-rich RLK (RECEPTOR-like protein kinase) 10
LOC_Os07g35880	9.20695	2.39535	beta-amylase 5
LOC_Os07g36490	35.5415	16.1522	RNA-binding (RRM/RBD/RNP motifs) family protein
LOC_Os07g36880	1.03012	0.236621
LOC_Os07g37490	2.03728	0
LOC_Os07g37540	1.23574	0
LOC_Os07g37730	5.4199	1.61718	alternative NAD(P)H dehydrogenase 1
LOC_Os07g38470	4.61787	0
LOC_Os07g39000	1.48173	0.411967
LOC_Os07g40920	2.00479	0.9225	Arabidopsis thaliana protein of unknown function (DUF794)
LOC_Os07g41460	13.0412	4.20881	P-loop containing nucleoside triphosphate hydrolases superfamily protein
LOC_Os07g42280	4.04248	1.51768	inter-alpha-trypsin inhibitor heavy chain-related
LOC_Os07g43240	3.51511	0.955781	SKP1-like 9
LOC_Os07g43260	1.10514	0.064369	SKP1-like 11
LOC_Os07g44100	4.50117	1.75016	Late embryogenesis abundant (LEA) hydroxyproline-rich glycoprotein family
LOC_Os07g44110	23.4021	5.55284	cytochrome P450, family 709, subfamily B, polypeptide 2
LOC_Os07g44430	40.1923	18.8511	1-cysteine peroxiredoxin 1
LOC_Os07g44740	166.207	71.105	chaperonin 10
LOC_Os07g44860	1.08937	0.464929	carboxyesterase 18
LOC_Os07g45090	22.2068	9.95012	51 kDa subunit of complex I
LOC_Os07g46060	1.00835	0.431428	ARM repeat superfamily protein
LOC_Os07g47040	11.4209	5.48614
LOC_Os07g47970	3.25634	0.519485
LOC_Os07g47990	9.99531	4.37397	Peroxidase superfamily protein
LOC_Os07g48010	4.55127	1.04097	Peroxidase superfamily protein
LOC_Os07g48020	71.6941	10.529	Peroxidase superfamily protein
LOC_Os07g48040	10.9678	5.24421	Peroxidase superfamily protein
LOC_Os07g48490	745.176	272.099	hydroxyproline-rich glycoprotein family protein
LOC_Os07g03025	1.66054	0.602415
LOC_Os07g04200	6.08785	2.83835	Trimeric LpxA-like enzymes superfamily protein
LOC_Os07g04970	2.18579	0.139441	HXXXD-type acyl-transferase family protein
LOC_Os07g07050	6.49787	2.50496	abscisic aldehyde oxidase 3
LOC_Os07g07210	2.65705	0.508205
LOC_Os07g07450	1.68368	0.484961	NAD(P)-binding Rossmann-fold superfamily protein
LOC_Os07g08200	5.09284	1.22585	S-adenosyl-L-methionine-dependent methyltransferases superfamily protein
LOC_Os07g14600	1.69501	0.66527	Peptidase M20/M25/M40 family protein
LOC_Os07g22930	71.1587	29.7181	UDP-Glycosyltransferase superfamily protein
LOC_Os07g28400	15.7394	7.36393	2 iron, 2 sulfur cluster binding
LOC_Os07g28660	1.00674	0.460488
LOC_Os07g33270	14.8698	5.27533	Protein of unknown function, DUF584
LOC_Os07g35240	5.33251	1.99067
LOC_Os07g35560	68.792	29.4544	O-Glycosyl hydrolases family 17 protein
LOC_Os07g37700	8.26512	0
LOC_Os07g38290	1.82513	0.728058	Cupredoxin superfamily protein
LOC_Os07g39740	10.753	2.44712	GDSL-like Lipase/Acylhydrolase superfamily protein
LOC_Os07g40230	1.14888	0.224252
LOC_Os07g40750	4.22685	1.89274	Tetratricopeptide repeat (TPR)-like superfamily protein
LOC_Os07g41060	3.69322	0.954074	NAD(P)-binding Rossmann-fold superfamily protein
LOC_Os07g41180	5.78011	2.18074	Nuclear transport factor 2 (NTF2) family protein with RNA binding (RRM-RBD-RNP motifs) domain
LOC_Os07g42910	8.7634	3.13765	cytochrome C oxidase 6B
LOC_Os07g44190	24.9652	12.0003	homologue of NAP57
LOC_Os07g44630	2.1441	0.664463	P-loop containing nucleoside triphosphate hydrolases superfamily protein
LOC_Os07g44840	1.7517	0.861144	gamma carbonic anhydrase 2
LOC_Os07g45170	6.60154	2.8356	Protein phosphatase 2C family protein
LOC_Os07g45570	5.16743	1.06296	ARM repeat superfamily protein
LOC_Os07g47310	2.18356	0.858563
LOC_Os07g47660	1.21564	0.478632
LOC_Os07g48100	30.238	10.3682	SOS3-interacting protein 1
LOC_Os07g48310	5.09765	2.36435	Leucine-rich repeat protein kinase family protein
LOC_Os07g49400	686.032	168.237	ascorbate peroxidase 1
LOC_Os08g01240	22.7416	9.98832
LOC_Os08g02000	1.44223	0.62057
LOC_Os08g02540	10.7429	4.24024	P-loop containing nucleoside triphosphate hydrolases superfamily protein
LOC_Os08g02600	1.03978	0.407031	S-adenosyl-L-methionine-dependent methyltransferases superfamily protein
LOC_Os08g04430	495.875	204.781
LOC_Os08g05280	2.03116	0.169696	Oxidoreductase family protein
LOC_Os08g05480	26.4826	11.9276	phloem protein 2-B2
LOC_Os08g05960	19.6645	2.91735
LOC_Os08g05970	7.24258	1.35089
LOC_Os08g05980	9.53326	2.92562
LOC_Os08g06474	2.92048	1.45178	Ribosomal protein L13 family protein
LOC_Os08g07670	1.95617	0.851871
LOC_Os08g07690	22.7089	10.1934
LOC_Os08g09290	6.02475	0
LOC_Os08g09300	8.36726	3.48409
LOC_Os08g10290	2.33324	0.864855	Leucine-rich repeat transmembrane protein kinase
LOC_Os08g13460	1.19031	0.0752345
LOC_Os08g14940	10.5487	3.42564	Leucine-rich repeat protein kinase family protein
LOC_Os08g20670	1.02747	0
LOC_Os08g23810	2.41886	1.02509	NAD(P)-binding Rossmann-fold superfamily protein
LOC_Os08g24310	1.03329	0.309581	Leucine-rich repeat protein kinase family protein
LOC_Os08g24770	9.58309	4.41554	Protein kinase superfamily protein
LOC_Os08g27720	72.8937	33.6822	RmlC-like cupins superfamily protein
LOC_Os08g28030	5.74805	2.00141
LOC_Os08g28790	2.44127	1.19748	Disease resistance-responsive (dirigent-like protein) family protein
LOC_Os08g30095	3.60326	0.985114
LOC_Os08g30550	3.78145	1.35362
LOC_Os08g31200	1.7201	0.82848	UDP-glucosyl transferase 85A2
LOC_Os08g31440	3.63013	0.678248
LOC_Os08g32120	183.36	82.8586
LOC_Os08g33150	5.88858	2.11038	myb domain protein 43
LOC_Os08g33690	2.18156	0.524052
LOC_Os08g34240	5.58885	1.83352	SOS3-interacting protein 3
LOC_Os08g35490	1.6374	0.375266	copper transporter 5
LOC_Os08g37500	4.69717	1.98557	Myosin heavy chain-related protein
LOC_Os08g37595	2.48468	1.02693
LOC_Os08g37770	1.84023	0
LOC_Os08g39480	12.0203	5.0679
LOC_Os08g39610	1.37118	0.112774
LOC_Os08g41290	1.93339	0.289465	auxin-responsive family protein
LOC_Os08g41650	9.60496	3.45465
LOC_Os08g41730	9.8669	3.61456	N-terminal nucleophile aminohydrolases (Ntn hydrolases) superfamily protein
LOC_Os08g42210	1.24673	0.546465	Membrane fusion protein Use1
LOC_Os08g43370	2.41894	0.64467	NagB/RpiA/CoA transferase-like superfamily protein
LOC_Os08g44590	13.9955	5.60464	2-oxoglutarate (2OG) and Fe(II)-dependent oxygenase superfamily protein
LOC_Os08g01990	2.59032	1.10608
LOC_Os08g04560	4.65907	1.89349	Pyridoxal phosphate (PLP)-dependent transferases superfamily protein
LOC_Os08g05470	1.09707	0.371671
LOC_Os08g06100	124.209	50.1609	O-methyltransferase 1
LOC_Os08g06170	13.0969	3.98332	FAD-binding Berberine family protein
LOC_Os08g08430	1.00262	0.316333
LOC_Os08g09350	22.9553	10.293	nucleolin like 2
LOC_Os08g10100	2.26081	1.12741
LOC_Os08g10400	2.99534	0.691987
LOC_Os08g13040	2.39351	0.810652
LOC_Os08g13440	161.351	37.157	RmlC-like cupins superfamily protein
LOC_Os08g15030	9.41206	3.97173	PYRIMIDINE B
LOC_Os08g16050	4.21084	1.6712	tetraspanin7
LOC_Os08g17150	1.43598	0.518172
LOC_Os08g23210	2.05621	0.763907
LOC_Os08g23410	65.4762	32.6521	Rubredoxin-like superfamily protein
LOC_Os08g29570	14.9693	7.47044	pleiotropic drug resistance 12
LOC_Os08g30540	6.37001	1.45952
LOC_Os08g33540	76.6876	30.0061	Ribosomal protein L12/ ATP-dependent Clp protease adaptor protein ClpS family protein
LOC_Os08g34720	21.7714	10.8698	D-3-phosphoglycerate dehydrogenase
LOC_Os08g34790	3.5114	1.66415	4-coumarate:CoA ligase 2
LOC_Os08g35860	47.4167	22.5095	cytokinin oxidase 7
LOC_Os08g37040	2.56282	0.195939	alpha/beta-Hydrolases superfamily protein
LOC_Os08g37370	91.9759	35.5134	uncoupling protein 5
LOC_Os08g38130	9.37894	3.78313	UDP-glucosyl transferase 89B1
LOC_Os08g38900	96.8568	37.2128	S-adenosyl-L-methionine-dependent methyltransferases superfamily protein
LOC_Os08g40850	6.0756	1.87549	Mitochondrial substrate carrier family protein
LOC_Os08g40910	2.23633	1.04394
LOC_Os08g41520	1.6617	0.593235	RING/U-box superfamily protein
LOC_Os08g43180	2.45011	0.9059	Pyridoxal phosphate (PLP)-dependent transferases superfamily protein
LOC_Os08g43630	6.68749	3.20426
LOC_Os08g43654	1.18599	0.349758	MATE efflux family protein
LOC_Os08g43750	1.02844	0.453133	Arabidopsis protein of unknown function (DUF241)
LOC_Os08g44220	2.67308	0.207093	Glycolipid transfer protein (GLTP) family protein
LOC_Os08g44870	43.7003	21.0507	MATE efflux family protein
LOC_Os08g44950	1.23991	0.260214	RING/U-box superfamily protein
LOC_Os08g45130	1.60515	0.624668	SU(VAR)3-9 homolog 9
LOC_Os09g02420	4.76001	1.13176
LOC_Os09g10010	21.2181	1.25463
LOC_Os09g10320	1.59562	0
LOC_Os09g15670	11.6364	3.47741	highly ABA-induced PP2C gene 2
LOC_Os09g17850	1.58824	0.462085	histone acetyltransferase of the GNAT family 2
LOC_Os09g20330	4.66745	0	annexin 2
LOC_Os09g20579	11.2724	5.52036
LOC_Os09g26144	4.09458	1.91332	glutamate receptor 2.8
LOC_Os09g26420	232.94	106.048	related to AP2 12
LOC_Os09g27590	3.81907	1.78148
LOC_Os09g27670	3.61755	0.78325
LOC_Os09g27940	9.71902	4.36705	Eukaryotic aspartyl protease family protein
LOC_Os09g28160	11.256	5.00664	phosphate transporter 3;2
LOC_Os09g29460	28.5687	13.0212	homeobox protein 16
LOC_Os09g31060	1.03565	0
LOC_Os09g31170	6.21851	1.58184
LOC_Os09g31454	21.0818	6.27785	DNA-binding bromodomain-containing protein
LOC_Os09g31990	1.43586	0.217544
LOC_Os09g32000	6.72785	2.01847
LOC_Os09g34030	4.69108	0
LOC_Os09g34960	2.50359	0.753865	hydroxymethylglutaryl-CoA synthase / HMG-CoA synthase / 3-hydroxy-3-methylglutaryl coenzyme A synthase
LOC_Os09g37040	4.80747	2.39062	Protein of unknown function (DUF630 and DUF632)
LOC_Os09g37240	1.45352	0.723503	glutathione S-transferase PHI 10
LOC_Os09g37590	1.56536	0.752239	O-fucosyltransferase family protein
LOC_Os09g37710	1.10388	0.406571	Plant regulator RWP-RK family protein
LOC_Os09g38130	21.3364	9.16855	Auxin efflux carrier family protein
LOC_Os09g38400	21.6903	8.85272
LOC_Os09g02270	7.21165	1.47026	Cyclase family protein
LOC_Os09g04720	2.74905	1.29193	SWIB/MDM2 domain superfamily protein
LOC_Os09g09830	104.202	43.3173
LOC_Os09g12450	1.17474	0.225582
LOC_Os09g12660	4.08019	1.4369	ADP glucose pyrophosphorylase 1
LOC_Os09g14700	1.54888	0.62313	Protein of unknown function (DUF1637)
LOC_Os09g15570	1.22008	0.476492
LOC_Os09g17930	1.67587	0.296712
LOC_Os09g20220	37.213	4.37549	glutathione S-transferase TAU 25
LOC_Os09g21710	12.444	5.00657	zinc finger (AN1-like) family protein
LOC_Os09g23580	1.05853	0.296908
LOC_Os09g25690	1.46544	0.445583
LOC_Os09g25784	1.17943	0.481713	nodulin MtN21 /EamA-like transporter family protein
LOC_Os09g26260	1.96866	0.256856	P-loop containing nucleoside triphosphate hydrolases superfamily protein
LOC_Os09g27500	1.3699	0.536636	cytochrome P450, family 76, subfamily C, polypeptide 4
LOC_Os09g28040	6.31904	2.84407	Prolyl oligopeptidase family protein
LOC_Os09g28550	5.77372	2.10724	BRI1 kinase inhibitor 1
LOC_Os09g28910	32.6959	15.8149	beta carbonic anhydrase 5
LOC_Os09g29080	4.303	2.10583
LOC_Os09g31486	33.4967	13.6502	mitochondrial HSO70 2
LOC_Os09g32360	1.09638	0.236198	Uncharacterised conserved protein UCP015417, vWA
LOC_Os09g37070	5.39176	2.4521	Pentatricopeptide repeat (PPR) superfamily protein
LOC_Os09g37310	2.57531	1.28587
LOC_Os09g38670	4.81175	1.96622	thioredoxin 2
LOC_Os09g39430	6.15793	2.46394	GDSL-like Lipase/Acylhydrolase superfamily protein
LOC_Os09g39770	4.39053	1.28015	Calcium-dependent lipid-binding (CaLB domain) family protein
